# Supplementary material for: ENQUIRE automatically reconstructs, expands, and drives enrichment analysis of gene and Mesh co-occurrence networks from context-specific biomedical literature
Source: PLoS Comput Biol. 2025 Feb 11;21(2):e1012745. doi: 10.1371/journal.pcbi.1012745 (PMC11844901; doi:10.1371/journal.pcbi.1012745)
Supplement: S1 Code — It consists of several Python and R scripts orchestrated by the main bash program. Further information is available on https://github.com/Muszeb/ENQUIRE. (ZIP) [file pcbi.1012745.s001.zip]

Archive with 60 entries (58 files):
- code/
- code/ENQUIRE_GNorm2.sh
- code/schwartz_hearst.py
- code/sort_network.py
- code/test_leiden.R
- code/test_main.py
- code/EDirect_pmid_to_abs_mesh.py
- code/annotate_ENQUIRE_nets.R
- code/install_R_libraries.R
- code/ENQUIRE.py
- code/ENQUIRE.sh
- code/ENQUIRE.sh.rej
- code/ENQUIRE_gNER_gNORM_pipeline.py.2024-01-09
- code/clique_expansion.py.rej
- code/context_aware_gene_sets.R
- code/context_aware_gene_sets_reviewORA.R
- code/context_aware_gene_sets_reviewORA_19_06.R
- code/context_aware_pathway_enrichment.R
- code/efetch_references.py
- code/gene_extraction_v3.py
- code/interquery_from_clique_stats_TSP_EDirect.py
- code/interquery_from_edgelist_EDirect.py
- code/networkx_find_sub_motifs.py
- code/fuzzy_clustering_genesets_executive.R
- code/get_all_pubmedJSON.py
- code/install_everything.sh
- code/interquery_from_clique_stats.py
- code/interquery_from_clique_stats_TSP.py
- code/mouse_to_human_genesymbols.R
- code/networkx_find_motifs.py
- code/networkx_join_gene_graphs.py
- code/networkx_sub_gene_graphs.py
- code/networkx_tie_gene_nets.py
- code/parse_pubtator_bioc.py
- code/pmid_to_abs_mesh.py
- code/query_gene_collection.py
- code/query_motif_mix.py
- code/run_enquire.py
- code/ENQUIRE_gNER_gNORM_pipeline.py
- code/SANTA_NetRankings.R
- code/SANTA_final_plots.R
- code/SANTA_on_cliques-cliques.R
- code/SANTA_on_cliques-cliques_TSP.R
- code/SANTA_subgraphs_srv3.R
- code/__init__.py
- code/__pycache__/
- code/__pycache__/__init__.cpython-311.pyc
- code/__pycache__/schwartz_hearst.cpython-311.pyc
- code/__pycache__/sort_network.cpython-311.pyc
- code/abbreviations.py
- code/abs_tokenize.py
- code/blueprint_docker.def
- code/check_run_in_SIF.sh
- code/clique_expansion.py
- code/create_network_from_dict_URNV2.py
- code/estimate_ENQUIRE_gNorm.sh
- code/estimate_ENQUIRE_resource_usage.sh
- code/estimate_ENQUIRE_resource_usage.sh.save
- code/fisher_to_netStatsV4.py
- code/formating_mart_exp_human_to_mouse_genes.R
