# Supplementary material for: ENQUIRE automatically reconstructs, expands, and drives enrichment analysis of gene and Mesh co-occurrence networks from context-specific biomedical literature
Source: PLoS Comput Biol. 2025 Feb 11;21(2):e1012745. doi: 10.1371/journal.pcbi.1012745 (PMC11844901; doi:10.1371/journal.pcbi.1012745)
Supplement: S1 Code — It consists of several Python and R scripts orchestrated by the main bash program. Further information is available on https://github.com/Muszeb/ENQUIRE. (ZIP) [file pcbi.1012745.s001.zip › code/ENQUIRE_GNorm2.sh]

#!/bin/bash
# txtmining_master (bash)
############################################################
# Help section                                             #
Help(){
	echo
	echo "####################################################################################"
	echo
	echo "Expanding Networks by Querying Unexpectedly Inter-Related Entities"
	echo
	echo "####################################################################################" 
	echo 
	echo "####################################################################################"
	echo
	echo "Usage: ./ENQUIRE.sif ENQUIRE.sh [script_arguments]" #" <working directory> <input PubMed_abstracts.txt>"
	echo
	echo -e "Legend:\t[-flag_short|--flag_long|config file variable, if available]:"
	echo
	#echo "<working directory> = "
	#echo "<input PubMed_abstracts.txt> =	"
	echo -e "[-p|--path|wd] = the path to the working directory (wd), where the output directory will be written in.\n\tIt must be the ENQUIRE main folder, with ./code and ./input as subfolders.\n\tThe default is the current working directory.\n"
	echo -e "[-i|--input|to_py] = input.txt: a 'seed' input text file containing one PMID per line.\n\tIt can be obtained from a PubMed querying specifying 'PMID' as the download format option.\n\tA minimun of 3 entries is required, but a list at least a few dozens articles is highly recommended.\n"
	echo -e "[-t|--tag|tag] = A characteristic tag definining the task.\n\tIt must be an alphanumeric string (underline-spaced words are accepted).\n"
	echo -e "[-j|--ncores|ncores] = The max number of CPU cores to be used.\n\tDefault is 6.\n"		
	echo -e "[-c|--combine-set|comb] = how many N entities to intersect to construct a query?\n\t3: loose searches, 4: moderate (default), 5: very strict queries.\n" 
	echo -e "[-r|--representativeness|thr] = representativeness threshold (%) for a subgraph to be included in the network expansion steps? (default: 0 %).\n\tExample: if a subgraph contains nodes exclusively mentioned in 10 papers out of a total of 100, that subgraph has a 10% representativeness.\n" 
	echo -e "[-a|--attempts|A] = how many query attempts (i.e. pairs of motifs or genes) should be run in order to connect any two subgraphs?\n\t0: no query expansion, 1: conservative, 2: moderate (default), 3: greedy.\n"
	echo -e "[-k|--connectivity|K] = minimal community connectivity (K), which applies to any expansion-derived entities:\n\teach gene/MeSH term must be connected to at least K original communities to be incorporated in the expanded network - default: 2.\n"
	echo -e "[-e|--entity|etype] = which entity type (gene/MeSH) are you interested into? Omit or 'all' to textmine both entities.\n"
	echo -e "[-f|--config] = if a config file is being used, specify its full path (e.g. input/textmining_config.txt).\n\tThis option overwrites any parameter set by a different option.\n"
	echo -e "[-w|--rscript|rscript] = path to the Rscript compiler. If using 'ENQUIRE.sif', it defaults to the containerized version of R.\n"
	echo -e "[-d|--inputdata|sd] = path to the input data folder. If using 'ENQUIRE.sif', it defaults to the containerized input folder.\n\tWARNING: this option is still under development, to allow users to set different species targets\n\tand subsequently change the H.s. specific metadata.\n"
	echo -e "[-h|--help] = print this help message."
	echo
	echo "You might be seeing this Help because of an input error."
	echo
	echo "####################################################################################"
	exit 0
}
############################################################

SCRIPT_DIR=$( cd -- "$( dirname -- "${BASH_SOURCE[0]}" )" &> /dev/null && pwd )
export SCRIPT_DIR
echo "Path to code: $SCRIPT_DIR"
### GET GNORM2 MAIN FOLDER ###
if [[ -z "$GNORM2_DIR" ]]; then
	echo -e "Warning:\nSet GNORM2 DIRECTORY TO:"
	GNORM2_DIR="/home/vera/musellla/GNorm2"
fi
############################################################
# Main program                                             #
############################################################
############################################################

# deal with options first
# This ensures we are not contaminated by variables from the environment.

while getopts ":hp:i:t:j:c:r:a:k:w:f:e:d::" options;do
	case ${options} in
		h|--help)
			# echo
			# echo "####################################################################################"
			# echo
			# echo "Iterative correlate-query-expand network construction by literature texmining"
			# echo
			# echo "####################################################################################" 
			# echo 
			# echo "####################################################################################"
			# echo
			# echo "Syntax: txtmining_master.sh (-options...), " #" <working directory> <input PubMed_abstracts.txt>"
			# echo
			# echo "Where"
			# echo
			# #echo "<working directory> = "
			# #echo "<input PubMed_abstracts.txt> =	"
			# echo "[-p|--path] = the path to the working directory (wd) : it's supposed to be the git repo, with ./code and ./input as subfolders"
			# echo "[-i|--input] = input.txt (to be saved under "wd/input/"): a text file containing one PMID per line. It can be obtained from PubMed advanced queries specifying "PMID" as the downloading option"
			# echo "[-t|--tag] = A characteristic tag definining the task"
			# echo "[-j|--ncores] = The max number of CPU cores to be used"
			# echo "[-s|--server] = which server are you running the script from? (options: srv1, srv3)"			
			# echo "[-c|--combine] = how many N entities to intersect to construct a query? (4: default and recommended, 3: loose searches, 5:very strict queries)" 
			# echo "[-r|--representativeness] = representativeness threshold (%) for a subgraph to be considered for querying? (default: 0 %). e.g. if 10 papers out of 100 contain nodes belonging to a subgraph, that subgraph has 10% representativeness" 
			# echo "[-a|--attempts] = how many query attempts (i.e. pairs of motifs or genes) should be run in order to connect any two subgraphs? (1: conservative, 2: moderate, 3: greedy)"
			# echo "[-k|--connectivity] = minimal connectivity (K), defined as the product of nodes and edges numbers, that all subgraphs are required to possess (applies to gene-only network expansion). Examples: K=2 for 2 nodes / 1 edge, K=6 for 3 nodes / 2 edges, K=9 for 3 nodes / 3 edges"
			# echo "[-f|--config] = if a config file is being used, specify its full path"
			# echo "[-w|--password] = password to access MariaDB SQL database of PubMed literature (set only if -f option have been chosed)"
			# echo "[-h|--help] = print help"
			# echo
			# echo "you might be seeing this Help because of an input error."
			# echo
			# echo "####################################################################################"
			# exit 1
			Help
			;;
		i | --input) 
			input=$OPTARG
			to_py=$input
			echo "input set to $input"
			;;
		p | --path)
			wd=$OPTARG
			cd "$wd"
			echo "working directory set to $wd"
			;;
		t | --tag) 
			if [[ "$OPTARG"  =~ [^a-zA-Z0-9_] ]];then
				echo "FATAL: tag must be an alphanumeric string (underline-spaced words are accepted)"
				Help
				exit 1
			fi
			tag=$OPTARG
			echo "tag set to $tag"
			;;
		j | --cores) 
			if [[ "$OPTARG"  =~ [^0-9] ]];then
				echo "FATAL: cores must be an integer number"
				Help
				exit 1
			fi
			ncores=$OPTARG
			echo "$ncores CPU cores will be used"
			;;	
		c | --combine) 
			if [[ "$OPTARG"  =~ [^0-9] ]];then
				echo "FATAL: number of terms-per-query must be an integer number"
				Help
				exit 1
			fi
			comb=$OPTARG
			echo "$comb entities out of a motifs pairs will generate an esearch query"
			;;
		r | --representativeness) 
			if [[ "$OPTARG"  =~ [^0-9] ]];then
				echo "FATAL: representativeness threshold (%) must be a floating point number"
				Help
				exit 1
			fi
			thr=$OPTARG
			echo "threshold for motif representativeness set to $thr percent"
			;;
		a | --attempts) 
			if [[ "$OPTARG"  =~ [^0-9] ]];then
				echo "FATAL: number of attempts must be an integer number"
				Help
				exit 1
			fi
			A=$OPTARG
			echo "$A query attempts for joining two subgraphs"
			;;
		k | --subgraph_connectivity) 
			if [[ "$OPTARG"  =~ [^0-9] ]];then
				echo "FATAL: connectivity criterion must be an integer number"
				Help
				exit 1
			fi
			K=$OPTARG
			echo "$K defines the subgraph connectivity"
			;;
		w | --rscript) 
			echo "set Rscript compiler"
			rscript=$OPTARG			
			;;	
		f | --config) 
			config=$OPTARG
			echo "config file with path $config has been passed"
			;;
		e | --entity) 
			if [[ "$OPTARG"  =~ [^a-zA-Z] ]];then
				echo "FATAL: entity type selection must be gene or MeSH"
				Help
				exit 1
			fi
			etype=$OPTARG
			if [[ -n $etype ]];then
				echo "Entity type will be restricted to $etype"
			fi
			;;
		d | --inputfolder) 
			setsd=$OPTARG
			#export sd
			if [[ -n $setsd ]];then
				echo "Changed default input data directory - set to $setsd"
				sd=$setsd
				export sd
			fi
			;;							
		:)
			echo "Invalid option: $OPTARG requires an argument" 1>&2
			Help
			exit 1
			;;
		\?)
			echo "Invalid option: $OPTARG" 1>&2
			Help
			exit 1
			;;
	esac
done

### WARNING/ERROR HANDLING ###

if [[ -n "$config" ]]; then
	if [[ "$(grep -c "^[^\-\#]*=[^\-\#]*$\|^$" "$config")" -lt "$(grep -c ".*" "$config")" ]]; then
		echo "ERROR: potentially malicious config file detected!"
		echo "Only lines implying 'variable=value' are accepted!"
		echo -e "Your Config file:\n\n$(cat "$config")\n"
		Help
		if [[ "$tag"  =~ [^a-zA-Z0-9_] ]];then
			echo "FATAL: tag must be an alphanumeric string (underline-spaced words are accepted)"
			exit 1
		fi
		exit 1
	fi
	### rscript required ###
	echo -e "sourcing parameters from ${config}"
	source "$config"
fi

if [[ -z "$wd" ]]; then
	echo -e "Warning:\nMissing working directory, ENQUIRE will use the current working directory"
	wd=$(pwd)/
fi
if [[ -z "$sd" ]]; then
	echo -e "Warning:\nMissing input data directory, ENQUIRE will use the current working directory"
	sd=$(pwd)/
	export sd
fi
if [[ -z "$rscript" ]]; then
	echo -e "Warning:\nRscript path was not specified under the 'rscript' variable,\n set to environment-available R interpreter"
	rscript=$(which Rscript)
	echo "$rscript"
fi

# halting errors

if [[ ! -f "$rscript" ]];then
	echo "ERROR! Rscript path is unvalid:"
	echo "$rscript"
	Help
	exit 1
fi	
if [[ -z "$to_py" ]]; then
	echo "Error: missing an input (required)"
	Help
	exit 1
fi

if [[ -z "$tag" ]]; then
	echo "Error: missing a tag/job name (required)"
	Help
	exit 1
fi
### BLOCK ANY INPUT THAT IS SMALLER THAN 3 PAPERS ###
if [[ "$(wc -l < "$to_py")" -lt 3  ]]; then
	echo "STOP: LESS THAN 3 ARTICLES HAVE BEEN PASSED"
	echo "A minimum of 3 PMIDs is required, but a list of a few dozens entries is recommended"
	exit 1
fi
###### ADDITIONAL PARAMETER SANIFICATION #######
if [[ "$tag"  =~ [^a-zA-Z0-9_] ]];then
	echo "FATAL: tag must be an alphanumeric string (underline-spaced words are accepted)"
	Help
	exit 1
fi
if [[ "$ncores"  =~ [^0-9] ]];then
	echo "FATAL: cores must be an integer number"
	Help
	exit 1
fi
if [[ "$comb"  =~ [^0-9] ]];then
	echo "FATAL: number of terms-per-query must be an integer number"
	Help
	exit 1
fi
if [[ "$thr"  =~ [^0-9\.] ]];then
	echo "FATAL: representativeness threshold (%) must be a floating point number"
	Help
	exit 1
fi
if [[ "$A"  =~ [^0-9] ]];then
	echo "FATAL: number of attempts must be an integer number"
	Help
	exit 1
fi
if [[ "$K"  =~ [^0-9] ]];then
	echo "FATAL: connectivity criterion must be an integer number"
	Help
	exit 1
fi
###### Passed halting errors ##### 
echo "the script will run"
echo
tmp="${wd}tmp-${tag}"
echo
echo "create a temporary directory"
# save tmp in its own variablw
mkdir -p "$tmp"
echo "create record of already visited pairs of motifs"
if [[ -f "${tmp}/new_iteration.txt" ]];then
	touch "${tmp}/visited_motifs.tsv"
fi
echo
echo "set Rscript compiler - don't read .Rprofile"
rscript="${rscript} --no-environ"
echo "create a copy of source PMIDs"
#touch ${wd}tmp/source_pmids.txt
cat "$to_py" > "${tmp}/source_pmids.txt"
echo
echo "create an efetch inputs directory"
rm -rf "${tmp}/efetch_inputs"
mkdir -p "${tmp}/efetch_inputs"
cp -f "$to_py" "${tmp}/efetch_inputs"
to_py="$(basename $to_py)"
#
touch "${tmp}/previous_iteration.txt"
# check if an expansion has already happened, hence update tag #
it=0
i=0
#
if [[ -f "${tmp}/new_iteration.txt" ]];then
	tag=$(cat "${tmp}/new_iteration.txt") # current
	prev=$(cat "${tmp}/previous_iteration.txt")
	# then also update it and i
	i=$(($(find "${tmp}/" -maxdepth 1 -type d | wc -l)-2)) # -2 because of "." and "efetch inputs"
	it=$i
fi
### DEFAULT VALUES ###
if [[ -z "$comb" ]];then
	comb=4
	echo "default: ${comb} entities out of a motifs pairs will generate an esearch query"
fi
if [[ -z "$thr" ]];then
	thr=1
	echo "default: representativeness threshold set to $thr"	
fi
if [[ -z "$A" ]];then
	A=2
	echo "default: ${A} attempt per pair of subgraphs will be performed"	
fi
if [[ -z "$etype" ]];then
	etype='all'
	echo "default: both genes and MeSH terms will be collected"	
fi
if [[ -z "$rscript" ]];then
	rscript=$(which Rscript)
	echo "default: ${rscript} will be used as R interpreter"	
fi
if [[ -z "$ncores" ]];then
	ncores=6
	echo "default: ${ncores} cores will be used"	
fi
if [[ -z "$K" ]];then
	K=3
	echo "default: connectivity requirement set to ${K} communities"	
fi
#echo "number of iterations set to $iter"
# status.log controls number of iterations
rm -f -- "${tmp}/${tag}/status.log"
mkdir -p "${tmp}/${tag}/data"
mkdir -p "${tmp}/${tag}/data/subgraphs"
touch "${tmp}/${tag}/status.log"
# initiate query record #
echo -e "PMID\tQuerySet" > "${tmp}/efetch_inputs/QueryToPMID_record.tsv"
paste <(tr -d '\r' < "${tmp}/efetch_inputs/${to_py}") \
 <(printf "${to_py}\n%.0s" $(seq 1 "$(nl "${tmp}/efetch_inputs/${to_py}" | wc -l)")) >> "${tmp}/efetch_inputs/QueryToPMID_record.tsv"
# initiate citation record #
echo -e "PMID\tAuthors\tTitle\tJournal\tVolume\tIssue\tYear\tDOI-link" > "${tmp}/efetch_inputs/CitationToPMID_record.tsv"
### set maximum stack size (expressed in Kb)
#ulimit -s 33554432
### SAVE INPUT PARAMETERS! ###
echo "Save Parameters in ad hoc file"
echo -e "wd=${wd}\ntag=${tag}\nncores=${ncores}\nK=${K}\nA=${A}\nthr=${thr}\ncomb=${comb}\nto_py=${input}\netype=${etype}\nrscript=${rscript}" > "${tmp}/ENQUIRE_input_parameters.txt"
echo
echo
echo "create a data directory and subgraphs subdirectory, if non existing"
mkdir -p "${tmp}/${tag}/data"
mkdir -p "${tmp}/${tag}/data/subgraphs"
echo
echo "##############################################################"
echo
echo "Fetch MESH in PMIDs and extract PubTator-format .bmc file"
echo
if epost -db pubmed -id $(paste -s -d ',' "${tmp}/efetch_inputs/${to_py}" | efetch -format bioc > "${tmp}/${tag}/${tag}_Efetch_Results.bmc"; then
	echo "$(cat "${tmp}/${tag}/input.log")"
	rm -f "${tmp}/${tag}/input.log"   	
	echo "Exit code of 0, success"
elif [[ "$(cat "${tmp}/${tag}/input.log")" = "ERROR: INVALID INPUT FILE" ]];then
	echo "FATAL: your input looks like:"
	echo "$(head -10 "${tmp}/efetch_inputs/${to_py}")"
	echo -e "\n\n"
	echo "while it should look like:"
	echo -e "\n2804834\n3580523\n3725990\n479723\n4528080\n"
	exit 1
else
	echo "Exit code of $?, failure"
	set -e
	exit 1
fi
echo 
echo "Completed - PMIDs_to_MESH and PMIDs_to_Abstract objects stored"
echo
echo "##############################################################"
echo
echo "##############################################################"
echo
echo "Gene extraction from abstracts"
echo
#
# clean up in/out directories #
rm -f "${GNORM2_DIR}/input/*"
rm -f "${GNORM2_DIR}/output/*"
# cp .bmc file into input/
cp "${tmp}/${tag}/${tag}_Efetch_Results.bmc" "${GNORM2_DIR}/input/*"
# swith to gnorm2 dir
cwd=$(pwd)/
cd $GNORM2_DIR
# activate env
mamba activate gnorm2py3
#
if ./GNorm2.sh input/ output/;then
	echo "Exit code of 0, success"
else
	echo "Exit code of $?, failure"
	set -e
	exit 1
fi
echo 
\cp -rf output/* "${tmp}/${tag}/${tag}_Efetch_Results_annotated.bmc"
echo "Completed - PMIDs_to_Genes object stored"
echo
mamba deactivate
echo "##############################################################"
