# Supplementary material for: ENQUIRE automatically reconstructs, expands, and drives enrichment analysis of gene and Mesh co-occurrence networks from context-specific biomedical literature
Source: PLoS Comput Biol. 2025 Feb 11;21(2):e1012745. doi: 10.1371/journal.pcbi.1012745 (PMC11844901; doi:10.1371/journal.pcbi.1012745)
Supplement: S1 Code — It consists of several Python and R scripts orchestrated by the main bash program. Further information is available on https://github.com/Muszeb/ENQUIRE. (ZIP) [file pcbi.1012745.s001.zip › code/schwartz_hearst.py]

import os
import logging
import regex
import sys
from collections import defaultdict, Counter
import random
import numpy as np
"""
A Python 3 refactoring of Vincent Van Asch's Python 2 code at

http://www.cnts.ua.ac.be/~vincent/scripts/abbreviations.py

Based on

A Simple Algorithm for Identifying Abbreviations Definitions in Biomedical Text
A. Schwartz and M. Hearst
Biocomputing, 2003, pp 451-462.

"""

logging.basicConfig(format='%(asctime)s : %(levelname)s : %(message)s', level=logging.INFO)
log = logging.getLogger(__name__)
random.seed(2202)
np.random.seed(2202)                                                         
os.environ['PYTHONHASHSEED'] = str(2202)
class Candidate(str):
    def __init__(self, value):
        super().__init__()
        self.start = 0
        self.stop = 0

    def set_position(self, start, stop):
        self.start = start
        self.stop = stop


def yield_lines_from_file(file_path):
    with open(file_path, 'rb') as f:
        for line in f:
            try:
                line = line.decode('utf-8')
            except UnicodeDecodeError:
                line = line.decode('latin-1').encode('utf-8').decode('utf-8')
            line = line.strip()
            yield line


def yield_lines_from_doc(doc_text):
    for line in doc_text.split("\n"):
        yield line.strip()


def best_candidates(sentence,seed=2202):
    """
    :param sentence: line read from input file
    :return: a Candidate iterator
    """
    np.random.seed(seed)                                                         
    os.environ['PYTHONHASHSEED'] = str(seed)
    random.seed(seed)
    if '(' in sentence:
        # Check some things first
        if sentence.count('(') != sentence.count(')'):
            raise ValueError("Unbalanced parentheses: {}".format(sentence))

        if sentence.find('(') > sentence.find(')'):
            raise ValueError("First parentheses is right: {}".format(sentence))

        close_index = -1
        while 1:
            # Look for open parenthesis. Need leading whitespace to avoid matching mathematical and chemical formulae
            open_index = sentence.find(' (', close_index + 1)

            if open_index == -1: break

            # Advance beyond whitespace
            open_index += 1

            # Look for closing parentheses
            close_index = open_index + 1
            open_count = 1
            skip = False
            while open_count:
                try:
                    char = sentence[close_index]
                except IndexError:
                    # We found an opening bracket but no associated closing bracket
                    # Skip the opening bracket
                    skip = True
                    break
                if char == '(':
                    open_count += 1
                elif char in [')', ';', ':']:
                    open_count -= 1
                close_index += 1

            if skip:
                close_index = open_index + 1
                continue

            # Output if conditions are met
            start = open_index + 1
            stop = close_index - 1
            candidate = sentence[start:stop]

            # Take into account whitespace that should be removed
            start = start + len(candidate) - len(candidate.lstrip())
            stop = stop - len(candidate) + len(candidate.rstrip())
            candidate = sentence[start:stop]

            if conditions(candidate):
                new_candidate = Candidate(candidate)
                new_candidate.set_position(start, stop)
                yield new_candidate


def conditions(candidate):
    """
    Based on Schwartz&Hearst

    2 <= len(str) <= 10
    len(tokens) <= 2
    re.search(r'\p{L}', str)
    str[0].isalnum()

    and extra:
    if it matches (\p{L}\.?\s?){2,}
    it is a good candidate.

    :param candidate: candidate abbreviation
    :return: True if this is a good candidate
    """
    viable = True
    if regex.match(r'(\p{L}\.?\s?){2,}', candidate.lstrip()):
        viable = True
    if len(candidate) < 2 or len(candidate) > 10:
        viable = False
    if len(candidate.split()) > 2:
        viable = False
    if not regex.search(r'\p{L}', candidate):
        viable = False
    if not candidate[0].isalnum():
        viable = False

    return viable


def get_definition(candidate, sentence, seed=2202):
    """
    Takes a candidate and a sentence and returns the definition candidate.

    The definition candidate is the set of tokens (in front of the candidate)
    that starts with a token starting with the first character of the candidate

    :param candidate: candidate abbreviation
    :param sentence: current sentence (single line from input file)
    :return: candidate definition for this abbreviation
    """
    # Take the tokens in front of the candidate
    np.random.seed(seed)                                                         
    os.environ['PYTHONHASHSEED'] = str(seed)
    random.seed(seed)
    tokens = regex.split(r'[\s\-]+', sentence[:candidate.start - 2].lower())
    # the char that we are looking for
    key = candidate[0].lower()

    # Count the number of tokens that start with the same character as the candidate
    first_chars = [t[0] for t in filter(None, tokens)]

    definition_freq = first_chars.count(key)
    candidate_freq = candidate.lower().count(key)

    # Look for the list of tokens in front of candidate that
    # have a sufficient number of tokens starting with key
    if candidate_freq <= definition_freq:
        # we should at least have a good number of starts
        count = 0
        start = 0
        start_index = len(first_chars) - 1
        while count < candidate_freq:
            if abs(start) > len(first_chars):
                raise ValueError("candidate {} not found".format(candidate))
            start -= 1
            # Look up key in the definition
            try:
                start_index = first_chars.index(key, len(first_chars) + start)
            except ValueError:
                pass

            # Count the number of keys in definition
            count = first_chars[start_index:].count(key)

        # We found enough keys in the definition so return the definition as a definition candidate
        start = len(' '.join(tokens[:start_index]))
        stop = candidate.start - 1
        candidate = sentence[start:stop]

        # Remove whitespace
        start = start + len(candidate) - len(candidate.lstrip())
        stop = stop - len(candidate) + len(candidate.rstrip())
        candidate = sentence[start:stop]

        new_candidate = Candidate(candidate)
        new_candidate.set_position(start, stop)
        return new_candidate

    else:
        raise ValueError('There are less keys in the tokens in front of candidate than there are in the candidate')


def select_definition(definition, abbrev, seed=2202):
    """
    Takes a definition candidate and an abbreviation candidate
    and returns True if the chars in the abbreviation occur in the definition

    Based on
    A simple algorithm for identifying abbreviation definitions in biomedical texts, Schwartz & Hearst
    :param definition: candidate definition
    :param abbrev: candidate abbreviation
    :return:
    """
    np.random.seed(seed)                                                         
    os.environ['PYTHONHASHSEED'] = str(seed)
    random.seed(seed)
    if len(definition) < len(abbrev):
        raise ValueError('Abbreviation is longer than definition')

    if abbrev in definition.split():
        raise ValueError('Abbreviation is full word of definition')

    s_index = -1
    l_index = -1

    while 1:
        try:
            long_char = definition[l_index].lower()
        except IndexError:
            raise

        short_char = abbrev[s_index].lower()

        if not short_char.isalnum():
            s_index -= 1

        if s_index == -1 * len(abbrev):
            if short_char == long_char:
                if l_index == -1 * len(definition) or not definition[l_index - 1].isalnum():
                    break
                else:
                    l_index -= 1
            else:
                l_index -= 1
                if l_index == -1 * (len(definition) + 1):
                    raise ValueError("definition {} was not found in {}".format(abbrev, definition))

        else:
            if short_char == long_char:
                s_index -= 1
                l_index -= 1
            else:
                l_index -= 1

    new_candidate = Candidate(definition[l_index:len(definition)])
    new_candidate.set_position(definition.start, definition.stop)
    definition = new_candidate

    tokens = len(definition.split())
    length = len(abbrev)

    if tokens > min([length + 5, length * 2]):
        raise ValueError("did not meet min(|A|+5, |A|*2) constraint")

    # Do not return definitions that contain unbalanced parentheses
    if definition.count('(') != definition.count(')'):
        raise ValueError("Unbalanced parentheses not allowed in a definition")

    return definition


def extract_abbreviation_definition_pairs(file_path=None,
                                          doc_text=None,
                                          most_common_definition=False,
                                          first_definition=False,
                                          seed=2202):
    np.random.seed(seed)                                                         
    os.environ['PYTHONHASHSEED'] = str(seed)
    random.seed(seed)
    abbrev_map = dict()
    list_abbrev_map = defaultdict(list)
    counter_abbrev_map = dict()
    omit = 0
    written = 0
    if file_path:
        sentence_iterator = enumerate(yield_lines_from_file(file_path))
    elif doc_text:
        sentence_iterator = enumerate(yield_lines_from_doc(doc_text))
    else:
        return abbrev_map

    collect_definitions = False
    if most_common_definition or first_definition:
        collect_definitions = True

    for i, sentence in sentence_iterator:
        # Remove any quotes around potential candidate terms
        clean_sentence = regex.sub(r'([(])[\'"\p{Pi}]|[\'"\p{Pf}]([);:])', r'\1\2', sentence)
        try:
            for candidate in best_candidates(clean_sentence):
                try:
                    definition = get_definition(candidate, clean_sentence)
                except (ValueError, IndexError) as e:
                    log.debug("{} Omitting candidate {}. Reason: {}".format(i, candidate, e.args[0]))
                    omit += 1
                else:
                    try:
                        definition = select_definition(definition, candidate)
                    except (ValueError, IndexError) as e:
                        log.debug("{} Omitting definition {} for candidate {}. Reason: {}".format(i, definition, candidate, e.args[0]))
                        omit += 1
                    else:
                        # Either append the current definition to the list of previous definitions ...
                        if collect_definitions:
                            list_abbrev_map[candidate].append(definition)
                        else:
                            # Or update the abbreviations map with the current definition
                            abbrev_map[candidate] = definition
                        written += 1
        except (ValueError, IndexError) as e:
            log.debug("{} Error processing sentence {}: {}".format(i, sentence, e.args[0]))
    log.debug("{} abbreviations detected and kept ({} omitted)".format(written, omit))

    # Return most common definition for each term
    if collect_definitions:
        if most_common_definition:
            # Return the most common definition for each term
            for k,v in list_abbrev_map.items():
                np.random.seed(seed)                                                         
                os.environ['PYTHONHASHSEED'] = str(seed)
                random.seed(seed)
                counter_abbrev_map[k] = Counter(v).most_common(1)[0][0]
        else:
            # Return the first definition for each term
            for k, v in list_abbrev_map.items():
                np.random.seed(seed)                                                         
                os.environ['PYTHONHASHSEED'] = str(seed)
                random.seed(seed)
                counter_abbrev_map[k] = v[0]
        return counter_abbrev_map

    # Or return the last encountered definition for each term
    return abbrev_map


#if __name__ == '__main__':
#    print(extract_abbreviation_definition_pairs(file_path=sys.argv[1]))
print("Schwartz_Hearst Algorithm Loaded")
