# Supplementary material for: ENQUIRE automatically reconstructs, expands, and drives enrichment analysis of gene and Mesh co-occurrence networks from context-specific biomedical literature
Source: PLoS Comput Biol. 2025 Feb 11;21(2):e1012745. doi: 10.1371/journal.pcbi.1012745 (PMC11844901; doi:10.1371/journal.pcbi.1012745)
Supplement: S1 Code — It consists of several Python and R scripts orchestrated by the main bash program. Further information is available on https://github.com/Muszeb/ENQUIRE. (ZIP) [file pcbi.1012745.s001.zip › code/test_leiden.R]

library(igraph)
set.seed(2202)
g=igraph::erdos.renyi.game(20,0.5)
i=0
set.seed(i)
tCC=cluster_leiden(g,objective_function = 'modularity',n_iterations=1)# ,weights = NULL,resolution_parameter = 1.5,beta = 0.001,n_iterations = 1000)
#tCC=cluster_leiden(g,resolution_parameter=1/(2*sum(strength(g))),vertex_weights=strength(g),beta=0,n_iterations=1)
newmod=modularity(g,weight=E(g)$weight,membership = tCC$membership)
lastmod=0
while ((newmod-lastmod)>0){
  print(sprintf("last best modularity: %f",newmod))
  if (exists('newtCC')){
    tCC=newtCC
  }
  i=i+1
  set.seed(i);newtCC=cluster_leiden(g,objective_function = 'modularity',n_iterations=1,initial_membership=tCC$membership)
  lastmod=newmod
  newmod=modularity(g,weight=E(g)$weight,membership = newtCC$membership)  
}
print(sprintf("found local maximum in %i iterations",i))
