# Supplementary material for: ENQUIRE automatically reconstructs, expands, and drives enrichment analysis of gene and Mesh co-occurrence networks from context-specific biomedical literature
Source: PLoS Comput Biol. 2025 Feb 11;21(2):e1012745. doi: 10.1371/journal.pcbi.1012745 (PMC11844901; doi:10.1371/journal.pcbi.1012745)
Supplement: S1 Code — It consists of several Python and R scripts orchestrated by the main bash program. Further information is available on https://github.com/Muszeb/ENQUIRE. (ZIP) [file pcbi.1012745.s001.zip › code/EDirect_pmid_to_abs_mesh.py]

#!/home/usr/miniconda3/envs/wokenv/bin/python
# PMIDS to Abstract MESH
# exec(open("/home/usr/tam_textmining/code/pmid_to_abs_mesh.py").read())
import os
import sys
#from nltk.corpus.reader.plaintext import PlaintextCorpusReader
import numpy as np 
import pandas as pd
import itertools
import multiprocessing as mp
from collections import OrderedDict
from nltk.stem import WordNetLemmatizer
import re
import random
from Bio import Entrez
from Bio.Entrez import efetch,esearch, read
from scipy.spatial import distance_matrix
import networkx as nx
import bz2
import json
import gzip
from multiprocess import Pool
import time
from itertools import islice
import nltk
nltk.download('wordnet')
nltk.download('stopwords')
from nltk.corpus import stopwords
import string
nltk.download('words')
from nltk.corpus import words
from nltk.stem import WordNetLemmatizer
from english_words import english_words_set
from thinc.api import fix_random_seed
import spacy
import scispacy
import xmltodict
import dpath
from collections import ChainMap
import random
import logging
import regex
from collections import defaultdict, Counter
import numpy as np
from subprocess import check_output
import html
import xml.etree.ElementTree as ET
from html import escape
#import abbreviations
#from abbreviations import schwartz_hearst
#import nltk
#from sklearn.datasets import load_files
#nltk.download('wordnet')
#nltk.download('stopwords')
try:
    import _pickle as pickle
except ModuleNotFoundError:
    	import pickle
#
# Pickle a file and then compress it into a file with extension 
def compress_pickle(title, data):
	with bz2.BZ2File(title + ".pbz2", "w") as f: 
		pickle.dump(data, f)
#
# decompress .pbz2 file to a variable
def decompress_pickle(file):
	data = bz2.BZ2File(file, "rb") 
	data = pickle.load(data)
	return data


wd= sys.argv[1] #'/home/usr/tam_textmining/'
tag= sys.argv[2]
idlist= sys.argv[3]
ncores= int(sys.argv[4])
#
sd=os.environ['sd']
tmp=re.split("\/"+tag,wd)[0]+'/'
#
sys.path.append(os.environ['SCRIPT_DIR'])
### load schartz-hearst algo ###
from schwartz_hearst import extract_abbreviation_definition_pairs
#
### HANDLE ENTITY-TYPE RESTRICTION OPTION ### 
try:
    etype=sys.argv[5]
except Exception: 
    pass

#load batch of ids (a .txt file)
# decompress_pickle(wd+'data/pmid_queries_to_efetch.pbz2')
#idlist=idlist[:20]
with open(idlist,"r") as file:
	idlist=file.read().splitlines() #file.readlines()	
#
try:
	idlist=[int(i) for i in idlist]
except:
	sys.exit("ERROR: INVALID INPUT FILE")
#
print("list of PMIDs loaded")
#
id_abs={}
#
#ip(tam_id,tam_tx)}
### PARSING FOR FIXING BROKEN XMLs ###
def preprocess_xml(xml_string):
    # Regex to match ampersands not followed by an entity
    pattern = re.compile(r'&(?!amp;|lt;|gt;|quot;|apos;|#[0-9]+;|#x[0-9A-Fa-f]+;)')
    preprocessed_string = pattern.sub('&amp;', xml_string)
    return preprocessed_string

def escape_ampersands_in_text_nodes(xml_string):
    # Preprocess the XML to escape problematic ampersands
    preprocessed_xml_string = preprocess_xml(xml_string)
    
    # Parse the XML string
    root = ET.fromstring(preprocessed_xml_string)
    
    # Recursive function to escape ampersands in text nodes
    def escape_ampersand_in_node(node):
        if node.text:
            node.text = escape(node.text, quote=False)
        for child in node:
            escape_ampersand_in_node(child)
        if node.tail:
            node.tail = escape(node.tail, quote=False)
    
    escape_ampersand_in_node(root)
    
    # Convert the tree back to a string
    return ET.tostring(root, encoding='unicode')

print("fetch PMIDs")
def fetchlist(id2q,m):
	#keysform=["'"+v+"'" for v in keysform]
	id2q=[str(i) for i in id2q]
	print("try posting and fetching %i PMIDs..." % (len(id2q))) # .split(','))))
	if len(id2q)<m:		
		#
		id2q=','.join([str(i) for i in id2q])
		# efetch 1st kw, efilter with the others, then filter out reviews #
		query="epost -db pubmed -id '%s' | efetch -format xml > %s" % (id2q, wd+'data/'+tag+'_Efetch_Results.xml')#" efilter -query " % (webenvfile,keysform[0])
		os.system(query)
		### SANITIZE HTML BEFORE PARSING ###
		with open(wd+'data/'+tag+'_Efetch_Results.xml') as xml:
			try:
				return dict({0:xmltodict.parse(escape_ampersands_in_text_nodes(xml.read()))})
			except Exception as e:
				print(e)
				print("there is a problem with one NCBI's XML file - Return None")
				return None
	else:
		print("generate %i PMIDs-long chunks..." % (m))
		chunks=[','.join(id2q[x:x+m]) for x in range(0, len(id2q), m)]
		queries=["epost -db pubmed -id '%s' | efetch -format xml > %s" % (i2q, wd+'data/'+tag+'_Efetch_Results_%s.xml' % (i)) for i2q,i in zip(chunks,range(len(chunks)))]
		xmldict=dict({})
		for i in range(len(chunks)):
			os.system(queries[i])
			with open(wd+'data/'+tag+'_Efetch_Results_%s.xml' % (i)) as xml:
				try:
					xml=xml.read()
					xmldict[i]=xmltodict.parse(escape_ampersands_in_text_nodes(xml))
				except Exception as e:
					print(e)
					print("there is a problem with one NCBI's XML file - discard batch %s" %(i))
		return xmldict		
		# [my_list[i * n:(i + 1) * n] for i in range((len(my_list) + n - 1) // n )]
		#hits=os.popen("cat test_out.txt | esearch -query '%s' | efetch -format uid" % (key)).read().split('\n')
	#return xmltodict.parse(hits[0])
#
xmlres=fetchlist(idlist,499)
###meshlist=[dpath.get(x,"**/MeshHeadingList/*") for x in xmlpmids]
xmlpmids=[dpath.search(xml,'**/PubmedArticle')['PubmedArticleSet']['PubmedArticle'] for xml in xmlres.values()] # (list of) list of dicts 
###
# #### GET CITATION INFO ####
# def parsecite(xmlpmids)
# 	pmids=[dpath.get(x,"MedlineCitation/*PMID/*#text") for x in xmlpmids]
# 	pmids=[int(p) for p in pmids]
# 	# get authors #
# 	authorlist=[dpath.get(x,"**/Author") for x in xmlpmids] # list of authorlists 
# 	lastname=[[dpath.values(x,'**/LastName') for x in authors] for authors in authorlist]
# 	initials=[[dpath.values(x,'**/Initials') for x in authors] for authors in authorlist]
# 	authors=[l+i for l,i in zip(last,init) for last,init in zip(lastName,initials)] # list of lists of [last,initals] pairs  
# 	authors=[', '.join([' '.join(li) for li in auth]) for auth in authors]
# 	# get journal Abbreviated name # 
# 	isoj=[dpath.values(x, "**/ISOAbbreviation") for x in xmlpmids]
# 	# get year/month/volume/issue publication # 
# 	year=[dpath.values(x, "**/DateCompleted/Year") for x in xmlpmids]
# 	volume=[dpath.values(x, "**/JournalIssue/Volume") for x in xmlpmids]
# 	issue=[dpath.values(x, "**/JournalIssue/Issue") for x in xmlpmids]
# 	# doi #
# 	doi=[dpath.values(x, "**/ELocationID/#text") for x in xmlpmids]
###
def parseml(xmlpmids):
	pmids=[dpath.get(x,"MedlineCitation/*PMID/*#text") for x in xmlpmids]
	pmids=[int(p) for p in pmids]
	### extract MESH
	meshlist=list(itertools.chain.from_iterable([dpath.values(x,"**/MeshHeadingList/*") for x in xmlpmids]))
	def meshdq(ref):
		descs=[dpath.values(m,"DescriptorName/**/#text") for m in ref]
		if len(descs)>0:
			quals=[dpath.values(m,"QualifierName/**/#text") for m in ref]
			# some descriptors have multiple qualifiers #
			quals=[q if len(q)>0 else ['None'] for q in quals]
			dqs=[["{}/{}".format(a_,b_) for a_, b_ in zip(d,q)] for d,q in zip(descs,quals)]
			dqs=list(set(itertools.chain.from_iterable(dqs)))
			dqs=[re.sub('/None','',s) for s in dqs]
			return dqs
		else: # no MeSH
			return []
	meshdict={p:meshdq(m) for p,m in zip(pmids,meshlist)}
	#	 
	### extract abstracts
	abslist=[dpath.values(x,"**/AbstractText") for x in xmlpmids]
	titlist=[dpath.values(x,"**/ArticleTitle") for x in xmlpmids] # [] if no title 
	### INCLUDE OTHER TERMS FIELD (REVISION) ###
	otslist=[dpath.values(x,"**/KeywordList/Keyword/*/#text") for x in xmlpmids]
	# otslist=[', '.join(x) for x in otslist]
	#
	abslist=[a[0] if type(a)==list and len(a)>0 else a for a in abslist]
	#abslist=[list(set(itertools.chain.from_iterable(a))) for a in abslist]
	# "AbstractText" for those with no chapters, "#text" for the others	
	#abslist=[dpath.values(x,"**/AbstractText")+dpath.values(x,"**/#text") for x in abslist] # "AbstractText" for those with no chapters, "#text" for the others	
	def abschap(abst):
		# no abstract
		if type(abst)==list and len(abst)==0:
			return ''
		# AbstractText 
		elif type(abst)==str:
			return abst
		# list of ordered dicts #
		elif type(abst)==list:
			return ' '.join([dpath.get(od,'**/#text') for od in abst])
	#
	absform=[abschap(abst) for abst in abslist]
	# append title #
	absform=[' '.join(tit+[abst]+ots) for tit,abst,ots in zip(titlist,absform,otslist)]
	#absdict={p:abschap(abst) for p,abst in zip(pmids,abslist)}
	absdict={p:abst for p,abst in zip(pmids,absform)}
	# #### GET CITATION INFO ####
	# # get authors #
	# authorlist=[dpath.get(x,"**/Author") for x in xmlpmids] # list of authorlists 
	# # if single-author it won't be a list # 
	# authorlist=[[x] if type(x)!=list else x for x in authorlist]
	# lastname=[[dpath.values(x,'**/LastName') for x in authors] for authors in authorlist]
	# initials=[[dpath.values(x,'**/Initials') for x in authors] for authors in authorlist]
	# authors=[[l+i for l,i in zip(last,init)] for last,init in zip(lastname,initials)] # list of lists of [last,initals] pairs  
	# ## cut to "First A et al." if more than 5 authors ##
	# authors=[', '.join([' '.join(li) for li in auth]) if len(auth)<=5 else ' '.join(auth[0])+" et al." for auth in authors]
	# # get journal Abbreviated name # 
	# isoj=[dpath.values(x, "**/ISOAbbreviation") for x in xmlpmids]
	# # get year/month/volume/issue publication # 
	# year=[dpath.values(x, "**/DateCompleted/Year") for x in xmlpmids]
	# volume=[dpath.values(x, "**/JournalIssue/Volume") for x in xmlpmids]
	# issue=[dpath.values(x, "**/JournalIssue/Issue") for x in xmlpmids]
	# # doi #
	# def find_doi(lst, condition):
	# 	return [i for i, elem in enumerate(lst) if condition(elem)]
	# #
	# doi=[dpath.get(x, "PubmedData/ArticleIdList/ArticleId") for x in xmlpmids] # must-have
	# doi=[[dpath.get(x,"#text") for x in do if "doi" in dpath.values(x,"@IdType")] for do in doi] # list-wrapped DOIs
	# ###### put citation info altogether #
	# citdict={p:{'Authors':a, \
	# 'Title':' '.join(t),\
	# 'Journal':' '.join(j),\
	# 'Volume':' '.join(v),\
	# 'Issue':' '.join(i),\
	# 'Year':' '.join(y), \
	# 'DOI/link': ' '.join(l)}
	# for p,a,t,j,v,i,y,l in zip(pmids,authors,titlist,isoj,volume,issue,year,doi)}
	######
	return meshdict,absdict #,citdict
##
if type(xmlpmids[0])==list:
	res_dicts=[parseml(xml) for xml in xmlpmids]
else:
	res_dicts=[parseml(xml) for xml in [xmlpmids]]
##
kw_dict=dict(ChainMap(*[t[0] for t in res_dicts]))
abs_dict=dict(ChainMap(*[t[1] for t in res_dicts]))
#cit_dict=dict(ChainMap(*[t[2] for t in res_dicts]))
#######

abk=list(abs_dict.keys())

for k in abk:
	if abs_dict[k]=='':
		del abs_dict[k]


#
kwk=list(kw_dict.keys())

for k in kwk:
	if kw_dict[k]==[]:
		del kw_dict[k]		 


#
### STATISTICAL PRECAUTION: SET MUST BE IDENTICAL BETWEEN GENES AND MESH 
### I DON'T THINK THIS IS STILL NEEDED WITH THE CURRENT STATISTICS ###
# if "etype" not in globals():
# 	common=set(abs_dict.keys() & kw_dict.keys())# & set(tit_dict.keys()))
# elif not (etype.lower().startswith('g') or etype.lower().startswith('g')):
# 	common=set(abs_dict.keys() & kw_dict.keys())# & set(tit_dict.keys()))	
# else:
# 	common=set(abs_dict.keys()).union(set(kw_dict.keys()))
common=set(abs_dict.keys()).union(set(kw_dict.keys()))
# for d in [abs_dict,kw_dict,ful_dict,tit_dict]:
# 	dk=list(d.keys())
# 	for key in dk:
# 		if key not in common:
# 			del d[key]
# 		elif d[key]=='': # measure for abstracts
# 			del d[key]
# # recompute common
print("Effective set of PMIDs has a size of",len(common))
# get kws list
#abs_dict={k:v[:-1].split('!') for k,v in abs_dict.items()}
#kw_dict={k:v[:-1].split('!') for k,v in kw_dict.items()}
### REMOVE MESH TERMS THAT ARE PARENTS OF ANOTHER TERM IN THE SAME PAPER ### 
mesh_dict=decompress_pickle(sd+'input/meshD_names_to_ids.pbz2')
ful_dict=abs_dict
###
print("remove most-general, parent MeSHs for each PMID...")
def unparent(v):
	# remove MeSHs which aren't in MeSH dictionary - would have been removed anyway #
	v=[k for k in v if k.split('/')[0] in mesh_dict.keys()]
	# get a list of refence MeSH ids for the paper's keywords
	vsplit=[mesh.split('/')[0] for mesh in v]	
	vref=list(itertools.chain.from_iterable([mesh_dict[k] for k in vsplit]))
	v=[k for k in v if not any((itertools.chain.from_iterable([[ref.startswith(idk) for idk in mesh_dict[k.split('/')[0]]] for ref in set(vref)-set(mesh_dict[k.split('/')[0]])])))]
	return v
	
kw_dict={k:unparent(v) for k,v in kw_dict.items()} 
###
kws=list(set(itertools.chain.from_iterable(list(kw_dict.values()))))
print("number of keywords: %d" % len(kws))
#
print("create subsets of meshs")
#
keys_pub={k:[] for k in kws}
#
def shuffledict(old_it,new_dict=keys_pub):
	k,v=old_it
	for kw in v:
		new_dict[kw]+=[k]
	return k
#
pmids=set(map(shuffledict,list(kw_dict.items())))
### POSSIBILITY TO EXCLUDE ABBREVIATIONS ###
#
ful_dict=dict({k:v for k,v in ful_dict.items() if k in common})
#abs_dict=dict({k:v for k,v in abs_dict.items() if k in pmids})
# cure abstracts
greek_alphabet = {
	b'\xce\x91':	 'Alpha',
	b'\xce\x92':	 'Beta',
	b'\xce\x93':	 'Gamma',
	b'\xce\x94':	 'Delta',
	b'\xce\x95':	 'Epsilon',
	b'\xce\x96':	 'Zeta',
	b'\xce\x97':	 'Eta',
	b'\xce\x98':	 'Theta',
	b'\xce\x99':	 'Iota',
	b'\xce\x9a':	 'Kappa',
	b'\xce\x9b':	 'Lamda',
	b'\xce\x9c':	 'Mu',
	b'\xce\x9d':	 'Nu',
	b'\xce\x9e':	 'Xi',
	b'\xce\x9f':	 'Omicron',
	b'\xce\xa0':	 'Pi',
	b'\xce\xa1':	 'Rho',
	b'\xce\xa3':	 'Sigma',
	b'\xce\xa4':	 'Tau',
	b'\xce\xa5':	 'Upsilon',
	b'\xce\xa6':	 'Phi',
	b'\xce\xa7':	 'Chi',
	b'\xce\xa8':	 'Psi',
	b'\xce\xa9':	 'Omega',
	b'\xce\xb1':	 'alpha',
	b'\xce\xb2':	 'beta',
	b'\xce\xb3':	 'gamma',
	b'\xce\xb4':	 'delta',
	b'\xce\xb5':	 'epsilon',
	b'\xce\xb6':	 'zeta',
	b'\xce\xb7':	 'eta',
	b'\xce\xb8':	 'theta',
	b'\xce\xb9':	 'iota',
	b'\xce\xba':	 'kappa',
	b'\xce\xbb':	 'lamda',
	b'\xce\xbc':	 'mu',
	b'\xce\xbd':	 'nu',
	b'\xce\xbe':	 'xi',
	b'\xce\xbf':	 'omicron',
	b'\xcf\x80':	 'pi',
	b'\xcf\x81':	 'rho',
	b'\xcf\x83':	 'sigma',
	b'\xcf\x84':	 'tau',
	b'\xcf\x85':	 'upsilon',
	b'\xcf\x86':	 'phi',
	b'\xcf\x87':	 'chi',
	b'\xcf\x88':	 'psi',
	b'\xcf\x89':	 'omega',}
#
def greek_sub_a(m):
	if m.group() is not None:
		try: 
			return greek_alphabet[m.group().encode('utf-8')]
		except:
			return ''
#
def greek_sub_f(m):
	if m.group() is not None:
		try: 
			return greek_alphabet[m.group().encode('utf-8')]
		except:
			return ' '
#
# replace greek, non-ASCII spellings
ful_dict=dict({k:re.sub('[\u0080-\uFFFF]',greek_sub_f,v) for k,v in ful_dict.items()})
#
def abb_pairs(s):
	random.seed(2202)
	os.environ['PYTHONHASHSEED'] = str(2202)
	np.random.seed(2202)
	d=extract_abbreviation_definition_pairs(doc_text=s,first_definition=True)
	d={str(k):str(v) for k,v in d.items()}
	# Deal with abbreviations of plurals etc...
	pattern = re.compile("^[a-z][A-Z]+$|^[A-Z]+[a-z]$")
	items=list(d.items())
	for k,v in items:
		if pattern.match(k):
			#print("found plural/unlemmatized abbreviation:",k)
			sing=re.sub("^[a-z]|[a-z]$","",k)
			#print("lemmatization:",sing)
			d[sing]=v
	return d #{str(k):str(v) for k,v in d.items()}
#
def celliNER(items,model):
	random.seed(2202)
	spacy.util.fix_random_seed(2202)
	fix_random_seed(2202)
	np.random.seed(2202)
	os.environ['PYTHONHASHSEED'] = str(2202)
	nlp = globals()[model]
	items = [(x[1],x[0]) for x in items]
	docs = nlp.pipe(items, as_tuples=True)
	d={int(tpl[1]):list(set([str(ent) for ent in tpl[0].ents if ent.label_ in ["CELL_TYPE", "CELL_LINE"]])) for tpl in docs}
	return d
#
def distro(data,ncores,d1):
	chunks=[x.tolist() for x in np.array_split(data,ncores)]
	d1s=[d1+str(i) for i in range(0,ncores)]
	return iter([(chunks[i],d1s[i]) for i in range(0,ncores)])
#
# TEST NORMALIZATION WITH/WITHOUT CELL/ABB TAGS
CELLTAGSBOOL=os.getenv("CELLTAGSBOOL", 'False').lower() in ('true','1','yes', 'y', 't')
if CELLTAGSBOOL:
	print("finding cell lines/types")
	print("loading scispacy model")
	nlp = spacy.load("en_ner_jnlpba_md")

	if len(list(ful_dict.items())) < ncores:
		ncores = len(list(ful_dict.items()))

	var_names_nlp=["nlp_"+str(i) for i in range(ncores)]
	for name in var_names_nlp:
		random.seed(2202)
		spacy.util.fix_random_seed(2202)
		fix_random_seed(2202)
		np.random.seed(2202)
		os.environ['PYTHONHASHSEED'] = str(2202)
		globals()[name] = nlp

	with Pool(ncores) as pool:
		print("scispacy starmap ...")
		random.seed(2202)
		spacy.util.fix_random_seed(2202)
		fix_random_seed(2202)
		np.random.seed(2202)
		os.environ['PYTHONHASHSEED'] = str(2202)
		res=pool.starmap(celliNER,distro(list(ful_dict.items()),ncores,'nlp_'))

	cell_dict={}
	for d in res:
		cell_dict.update(d)

else:
	cell_dict={k:[""] for k in ful_dict.keys()}

# cell_dict = {key:nlp(val).ents for key,val in ful_dict.items()}
# cell_dict = {key:list(set([str(ent) for ent in cell_dict[key] if ent.label_ in ["CELL_TYPE", "CELL_LINE"]])) for key in list(cell_dict.keys())}


#abs_dict=dict({k:[re.sub('[\u0080-\uFFFF]',greek_sub_a,i) for i in v] for k,v in abs_dict.items()})
print("finding abbreviations")
abb_dict=dict({key:abb_pairs(val) for key,val in ful_dict.items()})
abb_dict={pmid:{ab:df for ab,df in abb_dict[pmid].items() if df not in cell_dict[pmid]} for pmid in list(abb_dict.keys())} 
#abb_dict=pd.Series(abb_dict)
#print(ful_dict)
#print(abb_dict)
keys_pub={k:list(set(v)) for k,v in keys_pub.items()}
#
# print("Construct input file for D3NER")
# #
# def d3ner(i,tit_dict=tit_dict,ful_dict=ful_dict):
# 	if tit_dict[i]!='' and ful_dict[i]!='':
# 		S=str(i)+'|t|'+tit_dict[i]+'\n'+str(i)+'|a|'+ful_dict[i]+'\n\n'
# 		return S
# #
# d3=[d3ner(i) for i in ful_dict.keys()]
# d3=[i for i in d3 if i]
# #
# S=''.join(d3)
#
#print("Merge titles and abstracts")
#
#ful_dict={i:tit_dict[i]+ful_dict[i] for i in ful_dict.keys()}
#
print("save dictionaries")
#
#compress_pickle(wd+'data/'+tag+'_ids_to_abs', abs_dict)
### take into account the entity type selection ### 
if 'etype' in globals():
	if etype.lower().startswith('m'):
		### then no gene extraction ###
		compress_pickle(wd+'data/'+tag+'_ids_to_kw', keys_pub)
		compress_pickle(wd+'data/'+tag+'_ids_to_abbr', dict({}))
		compress_pickle(wd+'data/'+tag+'_ids_to_cells', dict({}))
		compress_pickle(wd+'data/'+tag+'_ids_to_full', dict({}))
	elif etype.lower().startswith('g'):		
		### then no MeSH extraction ###
		compress_pickle(wd+'data/'+tag+'_ids_to_kw', dict({}))
		compress_pickle(wd+'data/'+tag+'_ids_to_abbr', abb_dict)
		compress_pickle(wd+'data/'+tag+'_ids_to_cells', cell_dict)
		compress_pickle(wd+'data/'+tag+'_ids_to_full', ful_dict)
	else:
		print("### WARNING: unspecific etype: %s ###\n### did You specify your choice (gene/MeSH) correctly? ###\n### proceed to ignore etype ###" % (etype))		
		compress_pickle(wd+'data/'+tag+'_ids_to_kw', keys_pub)
		compress_pickle(wd+'data/'+tag+'_ids_to_abbr', abb_dict)
		compress_pickle(wd+'data/'+tag+'_ids_to_cells', cell_dict)
		compress_pickle(wd+'data/'+tag+'_ids_to_full', ful_dict)
else:
	compress_pickle(wd+'data/'+tag+'_ids_to_kw', keys_pub)
	compress_pickle(wd+'data/'+tag+'_ids_to_abbr', abb_dict)
	compress_pickle(wd+'data/'+tag+'_ids_to_cells', cell_dict)
	compress_pickle(wd+'data/'+tag+'_ids_to_full', ful_dict)
###
# citdf=pd.DataFrame.from_dict(cit_dict,orient='index')
# citdf.to_csv(tmp+"efetch_inputs/CitationToPMID_record.tsv",sep='\t',index=True,mode='a', header=False)
print("done")
