# Supplementary material for: ENQUIRE automatically reconstructs, expands, and drives enrichment analysis of gene and Mesh co-occurrence networks from context-specific biomedical literature
Source: PLoS Comput Biol. 2025 Feb 11;21(2):e1012745. doi: 10.1371/journal.pcbi.1012745 (PMC11844901; doi:10.1371/journal.pcbi.1012745)
Supplement: S1 Code — It consists of several Python and R scripts orchestrated by the main bash program. Further information is available on https://github.com/Muszeb/ENQUIRE. (ZIP) [file pcbi.1012745.s001.zip › code/annotate_ENQUIRE_nets.R]

###

library(stringr)
library(igraph)
library(data.table)
library(RColorBrewer)
library(optparse)

###


# BIN_DIR <- file.path(Sys.getenv('sd'),'ReactomeHsgraph.RData.gz')  

option_list <- list( 
  make_option(c("-w", "--directory"), action="store", default=getwd(),
              help="Working directory (default to current working directory)",dest="wd",
              type="character",metavar="path"),
  make_option(c("-n","--netpathdata"),action="store", type="character",default=file.path(Sys.getenv('sd'),'input/ReactomeHsgraph.RData.gz'), 
              help="Path to 'Reactome_Paths.RData.gz' (required).\n\t\tIf the current working directory is not the 'ENQUIRE' folder, the default path will throw an error.",
              metavar="path",dest="rlegraph"),
  make_option(c("-t","--tag"),action="store", type="character",default='Ferroptosis_and_Immune_System', 
              help="A valid tag",
              metavar="tag",dest="tag"))

###

opt <- parse_args(OptionParser(option_list=option_list))

print('...done')

print('load Gene, MeSH, and Gene/MeSH networks...')

setwd(opt$wd)

tag=opt$tag

getnets=function(tag,type){
  nets=setNames(apply(data.frame('edgefile'=list.files(path = paste0("tmp-",tag),
                                                       pattern = sprintf("*_%s_edges_table_subgraph.tsv",type),
                                                       recursive = T,full.names = T),
                                 'nodefile'=list.files(path = paste0("tmp-",tag),
                                                       pattern = sprintf("*_%s_nodes_table_subgraph.tsv",type),
                                                       recursive = T,full.names = T)),
                      1,
                      function(v)(graph_from_data_frame(d = read.delim(v[1],sep ='\t'),
                                                        directed = F,
                                                        vertices = read.delim(v[2],sep ='\t')))),
                str_remove_all(list.files(path = paste0("tmp-",tag),
                                          pattern = sprintf("*_%s_edges_table_subgraph.tsv",type),
                                          recursive = T,full.names = T,include.dirs = F),
                               pattern = '_edges_table_subgraph\\.tsv$'))
  nets=nets[order(str_match(names(nets),
                                pattern = sprintf('^.+\\/(.+)_%s',type))[,2])]
  return(nets)
}

GMnets=tryCatch({
  getnets(tag,'Complete')
},error=function(e){
  print('error for Gene/MeSH (complete) networks:')
  print(e)
  list()
})
Mnets=tryCatch({
  getnets(tag,'MeSH')
},error=function(e){
  print('error for MeSH networks:')
  print(e)
  list()
})
Gnets=tryCatch({
  getnets(tag,'Genes')
},error=function(e){
  print('error for Gene networks:')
  print(e)
  list()
})

if (any(sapply(list(GMnets,Mnets,Gnets),length)>0)){
  print('...prepare literature links...')
  
  Lnets=setNames(apply(data.frame('edgefile'=list.files(path = paste0("tmp-",tag),
                                                        pattern = "*_Complete_edges_literature_links.tsv",
                                                        recursive = T,full.names = T)),
                       1,
                       function(v)(graph_from_data_frame(d = read.delim(v[1],sep ='\t')[,c(2,3,1,seq(4,ncol(read.delim(v[1],sep ='\t'))))],
                                                         directed = F
                       ))),
                 str_remove_all(list.files(path = paste0("tmp-",tag),
                                           pattern = "*_Complete_edges_literature_links.tsv",
                                           recursive = T,full.names = T,include.dirs = F),
                                pattern = '_edges_literature_links\\.tsv$'))
  
  Lnets=Lnets[order(str_match(names(Lnets),
                              pattern = '^.+\\/(.+)_Complete')[,2])]
  
  Lnets=lapply(Lnets,igraph::simplify,edge.attr.comb='c')
  
  print('...done')
  
  print('Assign PMIDs to co-occurrence edges in all networks...')
  
  # for (i in Lnets){
  #   for (v in names(edge_attr(i))){
  #     i=set_edge_attr(i,name = v,value = sapply(edge_attr(i)[[v]],
  #                              function(j)(sprintf('[%s]',
  #                                                  paste0(as.character(unique(j)),
  #                                                         collapse=',')))))
  #   }
  # }
  
  for (i in seq_along(Gnets)){
    E(Gnets[[i]])$PMIDlist=sapply(get.edge.attribute(Lnets[[i]],
                                                     index=get.edge.ids(Lnets[[i]],
                                                                        as.vector(t(get.edgelist(Gnets[[i]]))),
                                                                        directed = F, error = FALSE, multi = FALSE),name='PMID'),
                                  function(j)(sprintf('[%s]',
                                                      paste0(unique(j),
                                                             collapse=','))))
  }
  for (i in seq_along(GMnets)){
    E(GMnets[[i]])$PMIDlist=sapply(get.edge.attribute(Lnets[[i]],
                                                      index=get.edge.ids(Lnets[[i]],
                                                                         as.vector(t(get.edgelist(GMnets[[i]]))),
                                                                         directed = F, error = FALSE, multi = FALSE),name='PMID'),
                                   function(j)(sprintf('[%s]',
                                                       paste0(unique(j),
                                                              collapse=','))))
  }
  for (i in seq_along(Mnets)){
    E(Mnets[[i]])$PMIDlist=sapply(get.edge.attribute(Lnets[[i]],
                                                     index=get.edge.ids(Lnets[[i]],
                                                                        as.vector(t(get.edgelist(Mnets[[i]]))),
                                                                        directed = F, error = FALSE, multi = FALSE),name='PMID'),
                                  function(j)(sprintf('[%s]',
                                                      paste0(unique(j),
                                                             collapse=','))))
  }
  
  print('...done')
  
  print('Associate Known Reactome interaction to co-occurrence edges in gene networks...')
  
  print("loading H.s. Reactome graph...")
  
  load(opt$rlegraph)
  
  for (i in seq_along(Gnets)){
    edgepairs=get.edgelist(Gnets[[i]])
    whichok=apply(edgepairs,1,function(v)(all(v %in% V(rlegraph)$name)))
    edgepairs=edgepairs[whichok,]
    whichok2=apply(edgepairs,1,function(v)(are_adjacent(rlegraph,v[1],v[2])))
    edgepairs=edgepairs[whichok2,]
    edgepairs=as.vector(t(edgepairs))
    E(Gnets[[i]])$ReactomePathways=NA
    E(Gnets[[i]])$ReactomePathways[whichok][whichok2]=sapply(get.edge.attribute(rlegraph,
                                                                                index=get.edge.ids(rlegraph,edgepairs,
                                                                                                   directed = F,
                                                                                                   error = FALSE,
                                                                                                   multi = FALSE),
                                                                                name = 'pathway_names'),
                                                             function(j)(sprintf('[%s]',
                                                                                 paste0(unique(j),
                                                                                        collapse=','))))
    #
    E(Gnets[[i]])$ReactomeReactions=NA
    E(Gnets[[i]])$ReactomeReactions[whichok][whichok2]=sapply(get.edge.attribute(rlegraph,
                                                                                 index=get.edge.ids(rlegraph,edgepairs,
                                                                                                    directed = F,
                                                                                                    error = FALSE,
                                                                                                    multi = FALSE),
                                                                                 name = 'reaction_name'),
                                                              function(j)(sprintf('[%s]',
                                                                                  paste0(unique(j),
                                                                                         collapse=','))))
  }
  
  print("...done")
  
  print('Aggregate Known Reactome interactions and PMIDs into vertex attributes...')
  
  altneighs=function(v,i,nets)(c(rbind(rep(v,degree(nets[[i]],v)),names(neighbors(nets[[i]],v)))))
  
  for (i in seq_along(Gnets)){
    
    V(Gnets[[i]])$ReactomeReactions=sapply(V(Gnets[[i]])$name,function(v){
      if (degree(Gnets[[i]],v)==0){
        return('This node is isolated in this subgraph - no data available')
      }else{
        attrs=get.edge.attribute(Gnets[[i]],index=get.edge.ids(Gnets[[i]],altneighs(v,i,Gnets),
                                                               directed = F,
                                                               error = FALSE,
                                                               multi = FALSE),name = 'ReactomeReactions')
        if (all(is.na(attrs))){
          return(NA)
        }else{
          attrs=attrs[!is.na(attrs)]
          attrs=unique(unlist(lapply(attrs,function(j)(str_split(str_remove_all(j,'\\[|\\]'),',')))))
          attrs=sprintf('[%s]',
                        paste0(attrs,
                               collapse=','))
          return(attrs)
        }
      }})
    V(Gnets[[i]])$ReactomePathways=sapply(V(Gnets[[i]])$name,function(v){
      if (degree(Gnets[[i]],v)==0){
        return('This node is isolated in this subgraph - no data available')
      }else{
        attrs=get.edge.attribute(Gnets[[i]],index=get.edge.ids(Gnets[[i]],altneighs(v,i,Gnets),
                                                               directed = F,
                                                               error = FALSE,
                                                               multi = FALSE),name = 'ReactomePathways')
        if (all(is.na(attrs))){
          return(NA)
        }else{
          attrs=attrs[!is.na(attrs)]
          attrs=unique(unlist(lapply(attrs,function(j)(str_split(str_remove_all(j,'\\[|\\]'),',')))))
          attrs=sprintf('[%s]',
                        paste0(attrs,
                               collapse=','))
          return(attrs)
        }
      }})
    V(Gnets[[i]])$PMIDlist=sapply(V(Gnets[[i]])$name,function(v){
      if (degree(Gnets[[i]],v)==0){
        return('This node is isolated in this subgraph - no data available')
      }else{
        attrs=get.edge.attribute(Gnets[[i]],index=get.edge.ids(Gnets[[i]],altneighs(v,i,Gnets),
                                                               directed = F,
                                                               error = FALSE,
                                                               multi = FALSE),name = 'PMIDlist')
        if (all(is.na(attrs))){
          return(NA)
        }else{
          attrs=attrs[!is.na(attrs)]
          attrs=unique(unlist(lapply(attrs,function(j)(str_split(str_remove_all(j,'\\[|\\]'),',')))))
          attrs=sprintf('[%s]',
                        paste0(attrs,
                               collapse=','))
          return(attrs)
        }
      }})
    
  }
  
  for (i in seq_along(Mnets)){
    
    V(Mnets[[i]])$PMIDlist=sapply(V(Mnets[[i]])$name,function(v){
      if (degree(Mnets[[i]],v)==0){
        return('This node is isolated in this subgraph - no data available')
      }else{
        attrs=get.edge.attribute(Mnets[[i]],index=get.edge.ids(Mnets[[i]],altneighs(v,i,Mnets),
                                                               directed = F,
                                                               error = FALSE,
                                                               multi = FALSE),name = 'PMIDlist')
        if (all(is.na(attrs))){
          return(NA)
        }else{
          attrs=attrs[!is.na(attrs)]
          attrs=unique(unlist(lapply(attrs,function(j)(str_split(str_remove_all(j,'\\[|\\]'),',')))))
          attrs=sprintf('[%s]',
                        paste0(attrs,
                               collapse=','))
          return(attrs)
        }
      }})
  }
  
  for (i in seq_along(GMnets)){
    
    V(GMnets[[i]])$PMIDlist=sapply(V(GMnets[[i]])$name,function(v){
      if (degree(GMnets[[i]],v)==0){
        return('This node is isolated in this subgraph - no data available')
      }else{
        attrs=get.edge.attribute(GMnets[[i]],index=get.edge.ids(GMnets[[i]],altneighs(v,i,GMnets),
                                                                directed = F,
                                                                error = FALSE,
                                                                multi = FALSE),name = 'PMIDlist')
        if (all(is.na(attrs))){
          return(NA)
        }else{
          attrs=attrs[!is.na(attrs)]
          attrs=unique(unlist(lapply(attrs,function(j)(str_split(str_remove_all(j,'\\[|\\]'),',')))))
          attrs=sprintf('[%s]',
                        paste0(attrs,
                               collapse=','))
          return(attrs)
        }
      }})
  }
  
  print("...done")
  
  print("save output...")
  
  x=sapply(names(Gnets),function(n)(write.table(x = as_data_frame(Gnets[[n]],'edges'),col.names = c('KW1','KW2',names(edge_attr(Gnets[[n]]))),file = paste0(n,'_edges_table_subgraph.tsv'),quote=F,sep='\t',row.names = F)))
  x=sapply(names(Gnets),function(n)(write.table(x = as_data_frame(Gnets[[n]],'vertices'),col.names = c('KW',names(vertex_attr(Gnets[[n]])[-1])),file = paste0(n,'_nodes_table_subgraph.tsv'),quote=F,sep='\t',row.names = F)))
  x=sapply(names(Mnets),function(n)(write.table(x = as_data_frame(Mnets[[n]],'edges'),col.names = c('KW1','KW2',names(edge_attr(Mnets[[n]]))),file = paste0(n,'_edges_table_subgraph.tsv'),quote=F,sep='\t',row.names = F)))
  x=sapply(names(Mnets),function(n)(write.table(x = as_data_frame(Mnets[[n]],'vertices'),col.names = c('KW',names(vertex_attr(Mnets[[n]])[-1])),file = paste0(n,'_nodes_table_subgraph.tsv'),quote=F,sep='\t',row.names = F)))
  x=sapply(names(GMnets),function(n)(write.table(x = as_data_frame(GMnets[[n]],'edges'),col.names = c('KW1','KW2',names(edge_attr(GMnets[[n]]))),file = paste0(n,'_edges_table_subgraph.tsv'),quote=F,sep='\t',row.names = F)))
  x=sapply(names(GMnets),function(n)(write.table(x = as_data_frame(GMnets[[n]],'vertices'),col.names = c('KW',names(vertex_attr(GMnets[[n]])[-1])),file = paste0(n,'_nodes_table_subgraph.tsv'),quote=F,sep='\t',row.names = F)))
  
  print('...done!')  
}else{
  print("STOP: no suitable co-occurrence network for PMID and/or Reactome annotations") 
}
