# Supplementary material for: ENQUIRE automatically reconstructs, expands, and drives enrichment analysis of gene and Mesh co-occurrence networks from context-specific biomedical literature
Source: PLoS Comput Biol. 2025 Feb 11;21(2):e1012745. doi: 10.1371/journal.pcbi.1012745 (PMC11844901; doi:10.1371/journal.pcbi.1012745)
Supplement: S1 Code — It consists of several Python and R scripts orchestrated by the main bash program. Further information is available on https://github.com/Muszeb/ENQUIRE. (ZIP) [file pcbi.1012745.s001.zip › code/ENQUIRE.sh]

#!/bin/bash
# txtmining_master (bash)
############################################################
# Help section                                             #
Help(){
	echo
	echo "####################################################################################"
	echo
	echo "Expanding Networks by Querying Unexpectedly Inter-Related Entities"
	echo
	echo "####################################################################################" 
	echo 
	echo "####################################################################################"
	echo
	echo "Usage: ./ENQUIRE.sif ENQUIRE.sh [script_arguments]" #" <working directory> <input PubMed_abstracts.txt>"
	echo
	echo -e "Legend:\t[-flag_short|--flag_long|config file variable, if available]:"
	echo
	#echo "<working directory> = "
	#echo "<input PubMed_abstracts.txt> =	"
	echo -e "[-p|--path|wd] = the path to the working directory (wd), where the output directory will be written in.\n\tIt must be the ENQUIRE main folder, with ./code and ./input as subfolders.\n\tThe default is the current working directory.\n"
	echo -e "[-i|--input|to_py] = input.txt: a 'seed' input text file containing one PMID per line.\n\tIt can be obtained from a PubMed querying specifying 'PMID' as the download format option.\n\tA minimun of 3 entries is required, but a list at least a few dozens articles is highly recommended.\n"
	echo -e "[-t|--tag|tag] = A tag definining the task.\n\tIt must be an alphanumeric string (underline_spaced_words are accepted).\n"
	echo -e "[-j|--ncores|ncores] = The max number of CPU cores to be used.\n\tDefault is 6.\n"		
	echo -e "[-c|--combine-set|comb] = how many k entities should be intersected to construct a query?\n\t3: loose searches, 4: moderate (default), 5: very strict queries.\n"
	echo -e "[-r|--representativeness|thr] = representativeness threshold (%) for a subgraph to be included in the network expansion steps (default: 1 %).\n\tExample: if a subgraph contains nodes exclusively mentioned in 1 paper out of a total of 100, that subgraph has a 1% representativeness.\n"
	echo -e "[-a|--attempts|A] = how many query attempts (i.e. k-sized graphlets) should be run to connect any two network communities?\n\t1: conservative, 2: moderate (default), 3: greedy.\n"
	echo -e "[-k|--connectivity|K] = minimal community connectivity (K), which applies to any expansion-derived entities:\n\teach gene/MeSH term must be connected to at least K original communities to be incorporated in the expanded network - default: 2.\n"
	echo -e "[-e|--entity|etype] = which entity type ('gene','MeSH') are you interested into? Omit or 'all' to textmine both entities.\n"
	echo -e "[-f|--config] = if a config file is being used, specify its full path (e.g. input/textmining_config.txt).\n\tThis option overwrites any parameter set by a different option.\n"
	echo -e "[-w|--rscript|rscript] = path to the Rscript compiler. If using 'ENQUIRE.sif', it defaults to the containerized version of R.\n"
	echo -e "[-d|--inputdata|sd] = path to the input data folder. If using 'ENQUIRE.sif', it defaults to the containerized input folder.\n\tWARNING: this option is still under development, to allow users to set different species targets\n\tand subsequently change the H.s. specific metadata.\n"
	echo -e "[-m|--cellentitymodule|CELLTAGSBOOL] = Boolean, enable removing of character spans tagged as cell lines or types (e.g. 'CD8+ T-cell')?\n\tDefault: False.\n"
	echo -e "[-h|--help] = print this help message."
	echo
	echo "You might be seeing this Help because of an input error."
	echo
	echo "####################################################################################"
	exit 0
}
############################################################

SCRIPT_DIR=$( cd -- "$( dirname -- "${BASH_SOURCE[0]}" )" &> /dev/null && pwd )
export SCRIPT_DIR
echo "Path to code: $SCRIPT_DIR"
# initialize cell entity tagger (default: False)
export CELLTAGSBOOL=False
############################################################
# Main program                                             #
############################################################
############################################################

# deal with options first
# This ensures we are not contaminated by variables from the environment.

while getopts ":hmp:i:t:j:c:r:a:k:w:f:e:d::" options;do
	case ${options} in
		h|--help)
			# echo
			# echo "####################################################################################"
			# echo
			# echo "Iterative correlate-query-expand network construction by literature texmining"
			# echo
			# echo "####################################################################################" 
			# echo 
			# echo "####################################################################################"
			# echo
			# echo "Syntax: txtmining_master.sh (-options...), " #" <working directory> <input PubMed_abstracts.txt>"
			# echo
			# echo "Where"
			# echo
			# #echo "<working directory> = "
			# #echo "<input PubMed_abstracts.txt> =	"
			# echo "[-p|--path] = the path to the working directory (wd) : it's supposed to be the git repo, with ./code and ./input as subfolders"
			# echo "[-i|--input] = input.txt (to be saved under "wd/input/"): a text file containing one PMID per line. It can be obtained from PubMed advanced queries specifying "PMID" as the downloading option"
			# echo "[-t|--tag] = A characteristic tag definining the task"
			# echo "[-j|--ncores] = The max number of CPU cores to be used"
			# echo "[-s|--server] = which server are you running the script from? (options: srv1, srv3)"			
			# echo "[-c|--combine] = how many N entities to intersect to construct a query? (4: default and recommended, 3: loose searches, 5:very strict queries)" 
			# echo "[-r|--representativeness] = representativeness threshold (%) for a subgraph to be considered for querying? (default: 0 %). e.g. if 10 papers out of 100 contain nodes belonging to a subgraph, that subgraph has 10% representativeness" 
			# echo "[-a|--attempts] = how many query attempts (i.e. pairs of motifs or genes) should be run in order to connect any two subgraphs? (1: conservative, 2: moderate, 3: greedy)"
			# echo "[-k|--connectivity] = minimal connectivity (K), defined as the product of nodes and edges numbers, that all subgraphs are required to possess (applies to gene-only network expansion). Examples: K=2 for 2 nodes / 1 edge, K=6 for 3 nodes / 2 edges, K=9 for 3 nodes / 3 edges"
			# echo "[-f|--config] = if a config file is being used, specify its full path"
			# echo "[-w|--password] = password to access MariaDB SQL database of PubMed literature (set only if -f option have been chosed)"
			# echo "[-h|--help] = print help"
			# echo
			# echo "you might be seeing this Help because of an input error."
			# echo
			# echo "####################################################################################"
			# exit 1
			Help
			;;
		i | --input) 
			input=$OPTARG
			to_py=$input
			echo "input set to $input"
			;;
		p | --path)
			wd=$OPTARG
			cd "$wd"
			echo "working directory set to $wd"
			;;
		t | --tag) 
			tag=$OPTARG
			oritag=$OPTARG
			echo "tag set to $tag"
			;;
		j | --cores) 
			ncores=$OPTARG
			echo "$ncores CPU cores will be used"
			;;	
		c | --combine) 
			comb=$OPTARG
			echo "$comb entities out of a motifs pairs will generate an esearch query"
			;;
		r | --representativeness) 
			thr=$OPTARG
			echo "threshold for motif representativeness set to $thr percent"
			;;
		a | --attempts) 
			A=$OPTARG
			echo "$A query attempts for joining two subgraphs"
			;;
		k | --subgraph_connectivity) 
			K=$OPTARG
			echo "$K defines the subgraph connectivity"
			;;
		w | --rscript) 
			echo "set Rscript compiler"
			rscript=$OPTARG			
			;;	
		f | --config) 
			config=$OPTARG
			echo "config file with path $config has been passed"
			;;
		e | --entity) 
			if [[ "$OPTARG"  =~ [^a-zA-Z] ]];then
				echo "FATAL: entity type selection must be gene or MeSH"
				Help
				exit 1
			fi
			etype=$OPTARG
			if [[ -n $etype ]];then
				echo "Entity type will be restricted to $etype"
			fi
			;;
		d | --inputfolder) 
			setsd=$OPTARG
			#export sd
			if [[ -n $setsd ]];then
				echo "Changed default input data directory - set to $setsd"
				sd=$setsd
				export sd
			fi
			;;
		m | --cellentitymodule) 
			export CELLTAGSBOOL=True
			echo "cell entity recognition module activated"
			;;							
		:)
			echo "Invalid option: $OPTARG requires an argument" 1>&2
			Help
			exit 1
			;;
		\?)
			echo "Invalid option: $OPTARG" 1>&2
			Help
			exit 1
			;;
	esac
done

### WARNING/ERROR HANDLING ###

if [[ -n "$config" ]]; then

	if [[ -f "$config" ]]; then
		if grep -q $'\r' "$config" && ! grep -q $'\r\n' "$config"; then
			echo "File '$config' uses CR (Older Macintosh) line endings. Converting to LF (Unix)."
			sed -i 's/\r/\n/g' "$config"
		elif grep -q $'\r\n' "$config"; then
			echo "File '$config' uses CR LF (Windows) line endings. Converting to LF (Unix)."
			sed -i 's/\r$//' "$config"
		elif grep -q $'\n' "$config"; then
			echo "File '$config' uses LF (Unix) line endings."
		else
			echo "Unable to determine EOL style or file '$config' is empty."
		fi
	else
		echo "Config file '$config' not found or specified."
		exit 1
	fi

	if [[ "$(grep -c "^[^\-\#]*=[^\-\#]*$\|^$" "$config")" -lt "$(grep -c ".*" "$config")" ]]; then
		echo "ERROR: potentially malicious config file detected!"
		echo "Only lines implying 'variable=value' are accepted!"
		echo -e "Your Config file:\n\n$(cat "$config")\n"
		Help
		exit 1
	fi
	### rscript required ###
	echo -e "sourcing parameters from ${config}"
	source "$config"
fi

if [[ -z "$wd" ]]; then
	echo -e "Warning:\nMissing working directory, ENQUIRE will use the current working directory"
	wd=$(pwd)/
fi
if [[ -z "$sd" ]]; then
	echo -e "Warning:\nMissing input data directory, ENQUIRE will use the current working directory"
	sd=$(pwd)/
	export sd
fi
if [[ -z "$rscript" ]]; then
	echo -e "Warning:\nRscript path was not specified under the 'rscript' variable,\n set to environment-available R interpreter"
	rscript=$(which Rscript)
	echo "$rscript"
fi

# halting errors

if [[ ! -f "$rscript" ]];then
	echo "ERROR! Rscript path is unvalid:"
	echo "$rscript"
	Help
	exit 1
fi	
if [[ -z "$to_py" ]]; then
	echo "Error: missing an input (required)"
	Help
	exit 1
fi

if [[ -z "$tag" ]]; then
	echo "Error: missing a tag/job name (required)"
	Help
	exit 1
fi
### BLOCK ANY INPUT THAT IS SMALLER THAN 3 PAPERS ###
if [[ "$(wc -l < "$to_py")" -lt 3  ]]; then
	echo "STOP: LESS THAN 3 ARTICLES HAVE BEEN PASSED"
	echo "A minimum of 3 PMIDs is required, but a list of a few dozens entries is recommended"
	exit 1
fi
###### ADDITIONAL PARAMETER SANIFICATION #######
if [[ "$tag"  =~ [^a-zA-Z0-9_] ]];then
	echo "FATAL: tag must be an alphanumeric string (underline-spaced words are accepted)"
	Help
	exit 1
fi
if [[ "$ncores"  =~ [^0-9] ]];then
	echo "FATAL: cores must be an integer number"
	Help
	exit 1
fi
if [[ "$comb"  =~ [^0-9] ]];then
	echo "FATAL: number of terms-per-query must be an integer number"
	Help
	exit 1
fi
if [[ "$thr"  =~ [^0-9\.] ]];then
	echo "FATAL: representativeness threshold (%) must be a floating point number"
	Help
	exit 1
fi
if [[ "$A"  =~ [^0-9] ]];then
	echo "FATAL: number of attempts must be an integer number"
	Help
	exit 1
fi
if [[ "$K"  =~ [^0-9] ]];then
	echo "FATAL: connectivity criterion must be an integer number"
	Help
	exit 1
fi
###### Passed halting errors ##### 
echo "the script will run"
echo
tmp="${wd}tmp-${tag}"
echo
echo "create a temporary directory"
# save tmp in its own variablw
mkdir -p "$tmp"
echo "create record of already visited pairs of motifs"
if [[ -f "${tmp}/new_iteration.txt" ]];then
	touch "${tmp}/visited_motifs.tsv"
fi
echo
echo "set Rscript compiler - don't read .Rprofile"
rscript="${rscript} --no-environ"
echo "create a copy of source PMIDs"
#touch ${wd}tmp/source_pmids.txt
cat "$to_py" > "${tmp}/source_pmids.txt"
echo
echo "create an efetch inputs directory"
rm -rf "${tmp}/efetch_inputs"
mkdir -p "${tmp}/efetch_inputs"
cp -f "$to_py" "${tmp}/efetch_inputs"
to_py="$(basename $to_py)"
#
touch "${tmp}/previous_iteration.txt"
# check if an expansion has already happened, hence update tag #
it=0
i=0
#
if [[ -f "${tmp}/new_iteration.txt" ]];then
	tag=$(cat "${tmp}/new_iteration.txt") # current
	prev=$(cat "${tmp}/previous_iteration.txt")
	# then also update it and i
	i=$(($(find "${tmp}/" -maxdepth 1 -type d | wc -l)-2)) # -2 because of "." and "efetch inputs"
	it=$i
fi
### DEFAULT VALUES ###
if [[ -z "$comb" ]];then
	comb=4
	echo "default: ${comb} entities out of a motifs pairs will generate an esearch query"
fi
if [[ -z "$thr" ]];then
	thr=1
	echo "default: representativeness threshold set to $thr"	
fi
if [[ -z "$A" ]];then
	A=2
	echo "default: ${A} attempt per pair of subgraphs will be performed"	
fi
if [[ -z "$etype" ]];then
	etype='all'
	echo "default: both genes and MeSH terms will be collected"	
else
	if [[ $etype == m* ]];then
		etype='MeSH'
	elif [[ $etype == g* ]];then
		etype='Genes'
	else
		echo "Warning: unrecognized entity type: ${etype}"
		etype='all'
	fi
	echo "Entity type will be restricted to $etype"
fi
if [[ -z "$rscript" ]];then
	rscript=$(which Rscript)
	echo "default: ${rscript} will be used as R interpreter"	
fi
if [[ -z "$ncores" ]];then
	ncores=6
	echo "default: ${ncores} cores will be used"	
fi
if [[ -z "$K" ]];then
	K=3
	echo "default: connectivity requirement set to ${K} communities"	
fi
#echo "number of iterations set to $iter"
# status.log controls number of iterations
rm -f -- "${tmp}/${tag}/status.log"
mkdir -p "${tmp}/${tag}/data"
mkdir -p "${tmp}/${tag}/data/subgraphs"
touch "${tmp}/${tag}/status.log"
# initiate query record #
echo -e "PMID\tQuerySet" > "${tmp}/efetch_inputs/QueryToPMID_record.tsv"
paste <(tr -d '\r' < "${tmp}/efetch_inputs/${to_py}") \
 <(printf "${to_py}\n%.0s" $(seq 1 "$(nl "${tmp}/efetch_inputs/${to_py}" | wc -l)")) >> "${tmp}/efetch_inputs/QueryToPMID_record.tsv"
# initiate citation record #
#echo -e "PMID\tAuthors\tTitle\tJournal\tVolume\tIssue\tYear\tDOI-link" > "${tmp}/efetch_inputs/CitationToPMID_record.tsv"
### set maximum stack size (expressed in Kb)
#ulimit -s 33554432
### SAVE INPUT PARAMETERS! ###
echo "Save Parameters in ad hoc file"
echo -e "wd=${wd}\ntag=${tag}\nncores=${ncores}\nK=${K}\nA=${A}\nthr=${thr}\ncomb=${comb}\nto_py=${input}\netype=${etype}\nrscript=${rscript}\nCELLTAGSBOOL=${CELLTAGSBOOL}" > "${tmp}/ENQUIRE_input_parameters.txt"
echo
####
while  [[ "$(wc -w < "${tmp}/${tag}/status.log")" -lt 1 ]];
	do			
		echo
		echo "create a data directory and subgraphs subdirectory, if non existing"
		mkdir -p "${tmp}/${tag}/data"
		mkdir -p "${tmp}/${tag}/data/subgraphs"
		echo
		echo "##############################################################"
		echo
		echo "Fetch MESH in PMIDs and extract abstract"
		echo
		if [[ ! -f "${tmp}/${tag}/data/${tag}_ids_to_full.pbz2" ]]; then			
			#if python $wd"code/pmid_to_abs_mesh.py" ${tmp}/${tag}/ $tag "${tmp}/efetch_inputs/${to_py}"; then
	    	if python "${SCRIPT_DIR}/EDirect_pmid_to_abs_mesh.py" "${tmp}/${tag}/" "$tag" "${tmp}/efetch_inputs/${to_py}" "$ncores" "$etype" > "${tmp}/${tag}/input.log"; then
	 			echo "$(cat "${tmp}/${tag}/input.log")"
	 			rm -f "${tmp}/${tag}/input.log"   	
	    		echo "Exit code of 0, success"
			elif [[ "$(cat "${tmp}/${tag}/input.log")" = "ERROR: INVALID INPUT FILE" ]];then
				echo "FATAL: your input looks like:"
				echo "$(head -10 "${tmp}/efetch_inputs/${to_py}")"
				echo -e "\n\n"
				echo "while it should look like:"
				echo -e "\n2804834\n3580523\n3725990\n479723\n4528080\n"
				exit 1
			else
	    		echo "Exit code of $?, failure"
	    		set -e
	    		exit 1
			fi
		fi
		
		echo 
		echo "Completed - PMIDs_to_MESH and PMIDs_to_Abstract objects stored"
		echo
		echo "##############################################################"
		echo
		echo "##############################################################"
		echo
		echo "Tokenization: from full abstracts texts to lists of entities"
		echo
		if [[ ! -f "${tmp}/${tag}/data/${tag}_ids_to_abs.pbz2" ]]; then			
			if python "${SCRIPT_DIR}/abs_tokenize.py" "${tmp}/${tag}/" "$tag" "$ncores" "$etype"; then
	 			echo "Exit code of 0, success"
			else
	    		echo "Exit code of $?, failure"
	    		set -e
	    		exit 1
			fi
		fi
		echo 
		echo "Completed - Tokens generated"
		echo
		echo "##############################################################"
		echo
		echo "##############################################################"
		echo
		echo "Gene extraction from abstracts"
		echo

		if [[ ! -f "${tmp}/${tag}/data/${tag}_ids_to_genes.pbz2" ]]; then
			if python "${SCRIPT_DIR}/gene_extraction_v3.py" "${tmp}/${tag}/" "$tag" "$ncores"; then
	    		echo "Exit code of 0, success"
			else
	    		echo "Exit code of $?, failure"
	    		set -e
	    		exit 1
			fi
		fi
		echo 
		echo "Completed - PMIDs_to_Genes object stored"
		echo
		echo "##############################################################"
		echo
		echo "##############################################################"
		echo
		echo "Fisher Test for co-occurrence of entities in a contingency table"
		echo
		if [[ ! -f ${tmp}/${tag}/data/${tag}_allxall_sig_combinations_bh_to_cytoscape.tsv ]]; then
			echo "Remove any TSVs containing Fisher test statistics, if any"
			rm -f -- "${tmp}/${tag}/data/$tag_"*"allxall"*".tsv" 
			#mkdir -p "${wd}${tag}/data/subgraphs/"				
			if python "${SCRIPT_DIR}/create_network_from_dict_URNV2.py" "${tmp}/${tag}/" "$tag" "$ncores" "$i"; then
	    		echo "Exit code of 0, success"
	    	elif (($? == 11)); then
	    		echo "STOP: no edges found in the graph" > "${tmp}/${tag}/status.log"
	    		break
			else
	    		echo "Exit code of $?, failure"
	    		set -e
	    		exit 1
			fi
		fi
		# CHECK IF THERE ARE ANY SIG CO-OCCURRENCES
		if [[ ! -f "${tmp}/${tag}/data/${tag}_allxall_sig_combinations_bh_to_cytoscape.tsv" ]] && [[ "$it" -lt 1 ]]; then
			echo "Error: No significantly co-occurring entities found" > "${tmp}/${tag}/status.log"
			break
		fi
		echo "Completed - Test statistics, adjustments edge and node tables created"
		echo
		echo "##############################################################"
		echo
		echo "##############################################################"
		echo
		# ALTERNATIVE to code at lines 323-334

		if [ "$it" != 0 ]; then
			echo "concatenate edges and nodes from previous iterations..."
			echo 
			if csvstack "${tmp}/${prev}/data/${prev}_allxall_sig_combinations_bh_to_cytoscape.tsv" "${tmp}/${tag}/data/${tag}_allxall_sig_combinations_bh_to_cytoscape.tsv" > "${tmp}/${tag}/data/tmp.tsv"; then
				mv -bf "${tmp}/${tag}/data/tmp.tsv" "${tmp}/${tag}/data/${tag}_allxall_sig_combinations_bh_to_cytoscape.tsv" 
				echo "edges ok"

			else
				echo "Exit code of $?, failure"
				set -e
				exit 1
			fi
			#
			if csvstack "${tmp}/${prev}/data/${prev}_allxall_pre_nodes_table_bh_to_cytoscape.tsv" "${tmp}/${tag}/data/${tag}_allxall_pre_nodes_table_bh_to_cytoscape.tsv" > "${tmp}/${tag}/data/tmp.tsv"; then
				mv -bf "${tmp}/${tag}/data/tmp.tsv" "${tmp}/${tag}/data/${tag}_allxall_pre_nodes_table_bh_to_cytoscape.tsv"
				echo "nodes ok"
			else
				echo "Exit code of $?, failure"
				set -e
				exit 1
			fi
		fi

		echo
		echo "Assign network-based parameters to nodes"
		if [[ ! -f "${tmp}/${tag}/data/${tag}_allxall_nodes_table_bh_to_cytoscape.tsv" ]]; then
			if python "${SCRIPT_DIR}/fisher_to_netStatsV4.py" "${tmp}/${tag}/" "$tag" 3 "$thr"; then
	    		echo "Exit code of 0, success"
			else
	    		echo "Exit code of $?, failure"
	    		set -e
	    		exit 1
			fi
		fi	
		#
		echo "Network-based Nodes Prioritization (SANTA)"
		# check if subgraphs have been already ranked
		cols=$(head -n1 "${tmp}/${tag}/data/${tag}_allxall_nodes_table_bh_to_cytoscape.tsv" | wc -w)
		if [[  "$cols" -lt 7 ]]; then			
			if $rscript "${SCRIPT_DIR}/SANTA_NetRankings.R" "${tmp}/${tag}/" "$tag" incomplete "$A"; then
	    		echo "Exit code of 0, success"
			else
	    		echo "Exit code of $?, failure"
	    		set -e
	    		exit 1
			fi
		fi
		echo 
		echo "Completed - Rankings computed"
		echo
		echo "##############################################################"
		echo
		echo
		echo "##############################################################"
		echo
		echo "Gene-MeSH-Gene motives extraction"
		echo
		# x catches the event of a connected gene-mesh graph, thus triggering
		# the "merge gene-only graphs" section of the pipeline
		rm -f -- "${tmp}/${tag}/status.log"
		#
		python "${SCRIPT_DIR}/networkx_find_sub_motifs.py" "${tmp}/${tag}/" "$tag" "$thr" "$A" "$etype" 2> "${tmp}/${tag}/status.log"
		echo "##############################################################"
		echo 
		it=$((it + 1))
		#rm -rf -- "${tmp}/${tag}/data/"*".pbz2"
		x="Gene-MeSH Network Completed - start connecting gene-only subgraphs"
		if ! [ "$(cat "${tmp}/${tag}/status.log")" = "$x" ]; then
			echo
			echo "this is status.log: $(cat "${tmp}/${tag}/status.log")"
			echo
			echo "##############################################################"
			echo

			echo "Reconstruct Cliques-based Network Communities"
			echo
			if ! ([ -f "${tmp}/${tag}/${tag}_Complete_edges_table_subgraph.tsv" ] || [ -f "${tmp}/${tag}/${tag}_ordered_queries.tsv" ]) \
				&& [ -f "${tmp}/${tag}/data/${tag}_allxall_sig_combinations_bh_to_cytoscape.tsv" ] ; then
				echo "run incomplete version"
				if  $rscript "${SCRIPT_DIR}/SANTA_on_cliques-cliques_TSP.R" "${tmp}/${tag}/" "$tag" incomplete "$ncores" "$A" "$comb"; then
				echo "Exit code of 0, success"
			elif (($? == 12)); then
				echo "STOP: no cliques have been found" > "${tmp}/${tag}/status.log"
				break
			elif (($? == 13)); then
				echo "STOP: there is only one community" > "${tmp}/${tag}/status.log"
				break
				else
				echo "Exit code of $?, failure"
				set -e
				exit 1
				fi
			elif ! [ -f "${tmp}/${tag}/${tag}_ordered_queries.tsv" ] && \
				[ -f "${tmp}/${tag}/${tag}_Complete_edges_table_subgraph.tsv" ]; then
				echo "run complete version"
				if $rscript "${SCRIPT_DIR}/SANTA_on_cliques-cliques_TSP.R" "${tmp}/${tag}/" "$tag" complete "$ncores" "$A" "$comb"; then
				echo "Exit code of 0, success"
			elif (($? == 12)); then
				echo " STOP: no cliques have been found" > "${tmp}/${tag}/status.log"
				break
			elif (($? == 13)); then
				echo "STOP: there is only one community" > "${tmp}/${tag}/status.log"
				break
			elif (($? == 14)); then
				echo "STOP: no significant clique clusters found" > "${tmp}/${tag}/status.log"
				break
				else
				echo "Exit code of $?, failure"
				set -e
				exit 1
				fi
			else
				echo "Found a pre-computed output"
				#set -e
				#exit 1
			fi
			echo
			echo "Completed - Candidate Queries to PubMed hav been generated"
			echo
			echo "#############################################################"
			echo
			echo "#############################################################"
			echo
			echo "Formulate PubMed Queries"
			echo
			if [[ ! "$tag" == "$(cat "${tmp}/previous_iteration.txt")" ]]; then
				if python "${SCRIPT_DIR}/interquery_from_clique_stats_TSP_EDirect.py" "${tmp}/${tag}/" "$tag" "${tmp}/source_pmids.txt" "$i" "${tmp}/${tag}/${tag}_ordered_queries.tsv" "$comb" "$A"; then
				echo "Exit code of 0, success"
				else
				echo "Exit code of $?, failure"
				set -e
				exit 1
				fi
			fi
			echo
			echo -e "Completed - A New Set of $(grep -c . "${tmp}/efetch_inputs/${tag}_pmids_to_efetch.txt") PMIDs have been created"
			echo
			echo "##############################################################"
			echo
			# keep track of new and old tags for merging dicts later on
			tag=$(cat "${tmp}/new_iteration.txt") # current
			prev=$(cat "${tmp}/previous_iteration.txt")
			to_py="${tag}_pmids_to_efetch.txt"
			echo "Iteration number $it completed!"
			echo "next is $tag"
			echo "next PMID list is $to_py"
			echo
			i=$((i + 1))
			#it=$((it + 1))
			# check if file is not empty
			#lines=$(wc -l "${tmp}/efetch_inputs/${tag}_pmids_to_efetch.txt" | cut -f 1 -d " ")
			#[[ "$lines" -gt 0 ]] && echo "Completed - Ranked list of queries defined" || (echo -e "######## \n STOP: \n ${wd}input/${tag}_pmids_to_efetch.txt is empty \n ########" && exit 1)
			echo "clean directory..."
			mkdir -p "${tmp}/${tag}"
			touch "${tmp}/${tag}/status.log"
			rm -f -- "${tmp}/${prev}/status.log"
			#
			if [[ "$(wc -l < "${tmp}/efetch_inputs/${to_py}")" -lt 1 ]]; then
				echo -e "##################\nSTOP:\n ${tmp}/efetch_inputs/${to_py} is empty\n##################"
				mkdir -p "${tmp}/${tag}"
				echo "The algorithm stops, as no new PMID has been found" > "${tmp}/${tag}/status.log"
				echo -e "It was not possible to continue the network expasion, but you can check for interesting motifs in \n ${tmp}/${prev}/data/${prev}_interactive_Cliques_Network.html"
				#echo "Exit code of 0, success"
				break
			fi
		else
			echo "CHECKPOINT (2): ARE THERE ANY DIRECT GENE-GENE OR MESH-MESH CO-OCCURRENCES?"
			echo
			if [[ ! "$etype" == 'all' ]]; then
				if [[ "$(wc -l < "${tmp}/${tag}/${tag}_${etype}_edges_table_subgraph.tsv")" -lt 2 ]]; then
					echo "STOP: THERE ARE NO DIRECT CO-OCCURRENCES AMONG ${etype},"
					echo "THEREFORE A SUBGRAPHS EXPANSION CANNOT BE PERFORMED"
					echo "The algorithm stops, as no gene-MeSH-gene motif can be found" > "${tmp}/${tag}/status.log"
					echo
					break
				else
					echo "CHECKPOINT (2): PASS"
				fi
			else
				if [[ "$(wc -l < "${tmp}/${tag}/${tag}_Genes_edges_table_subgraph.tsv")" -lt 2 && "$(wc -l < "${tmp}/${tag}/${tag}_MeSH_edges_table_subgraph.tsv")" -lt 2 ]]; then
					echo "STOP: THERE ARE NO DIRECT CO-OCCURRENCES AMONG ANY ENTITY TYPE,"
					echo "THEREFORE A SUBGRAPHS EXPANSION CANNOT BE PERFORMED"
					echo "The algorithm stops, as no gene-MeSH-gene motif can be found" > "${tmp}/${tag}/status.log"
					echo
					break
				else
					echo "CHECKPOINT (2): PASS"
				fi
			fi
		fi
		echo "##############################################################"
	#	
done

#################

#################

#################

if [[ "$(cat "${tmp}/${tag}/status.log")" = "$x" ]]; then
	echo
	i=$((i + 1)) # impose merging of previous co-occurrences
	echo
	echo "###########################################################"
	echo
	echo "$x"
	echo
	echo "MERGE GENE SUBGRAPHS"
	echo 
	mkdir -p "${tmp}/${tag}/data/gene-subgraphs"
	mkdir -p "${tmp}/${tag}/data/MeSH-subgraphs"
	echo
	python "${SCRIPT_DIR}/networkx_sub_gene_graphs.py" "${tmp}/${tag}/" "$tag" "$thr" "$K" "$etype"
	echo
	while [[ "$(find "${tmp}/${tag}/data/gene-subgraphs" -type f | wc -l)" -gt 2 || "$(find "${tmp}/${tag}/data/MeSH-subgraphs" -type f | wc -l)" -gt 2 ]]; # 2 because one edge table and one node table
		do 
			echo "Network-based Nodes Prioritization (SANTA)"
			cols=$(head -n1 "${tmp}/${tag}/data/subgraphs/${tag}_nodes_table_subgraph_0.tsv" | wc -w)
			if [[  "$cols" -lt 10 ]]; then							
				echo
				if $rscript "${SCRIPT_DIR}/SANTA_NetRankings.R" "${tmp}/${tag}/" "$tag" "$A"; then
					echo
					echo "Exit code of 0, success"
				else
		    		echo "Exit code of $?, failure"
		    		set -e
		    		exit 1
				fi
			fi
			echo "Completed - Rankings computed"
			echo
			echo "############################################################"
			echo
			echo "############################################################"
			echo
			echo "Construct subgraphs-connecting esearch queries"
			echo "tag is $tag"
			next="${tag}_subgraphs_expansion"
			echo
			echo "##############################################################"
			echo
			echo "Reconstruct Cliques-based Network Communities"
			echo
			if ! ([ -f "${tmp}/${tag}/${tag}_Complete_edges_table_subgraph.tsv" ] || [ -f "${tmp}/${tag}/${tag}_ordered_queries.tsv" ]) \
				&& [ -f "${tmp}/${tag}/data/${tag}_allxall_sig_combinations_bh_to_cytoscape.tsv" ] ; then							
				echo "run incomplete version"
				if $rscript "${SCRIPT_DIR}/SANTA_on_cliques-cliques_TSP.R" "${tmp}/${tag}/" "$tag" incomplete "$ncores" "$A" "$comb"; then
		    		echo "Exit code of 0, success"
		    	elif (($? == 12)); then
		    		echo "STOP: no cliques have been found" > "${tmp}/${tag}/status.log"
		    		break
		    	elif (($? == 13)); then
		    		echo "STOP: there is only one community" > "${tmp}/${tag}/status.log"
		    		break
				else
		    		echo "Exit code of $?, failure"
		    		set -e
		    		exit 1
				fi
			elif ! [ -f "${tmp}/${tag}/${tag}_ordered_queries.tsv" ] && \
				[ -f "${tmp}/${tag}/${tag}_Complete_edges_table_subgraph.tsv" ]; then							
				echo "run complete version"
				if $rscript "${SCRIPT_DIR}/SANTA_on_cliques-cliques_TSP.R" "${tmp}/${tag}/" "$tag" complete "$ncores" "$A" "$comb"; then
		    		echo "Exit code of 0, success"
		    	elif (($? == 12)); then
		    		echo " STOP: no cliques have been found" > "${tmp}/${tag}/status.log"
		    		break
		    	elif (($? == 13)); then
		    		echo "STOP: there is only one community" > "${tmp}/${tag}/status.log"
		    		break
		    	elif (($? == 14)); then
		    		echo "STOP: no significant clique clusters found" > "${tmp}/${tag}/status.log"
		    		break				    		
				else
		    		echo "Exit code of $?, failure"
		    		set -e
		    		exit 1
				fi
			else 
				echo "Found a pre-computed output"
				#set -e
				#exit 1
			fi
			echo
			echo "Completed - Candidate Queries to PubMed hav been generated"
			echo
			echo "#############################################################"
			echo
			echo "#############################################################"
			echo
			echo "Formulate PubMed Queries"
			echo
			if [[ ! "$tag" == "$(cat "${tmp}/previous_iteration.txt")" ]]; then		
				if python "${SCRIPT_DIR}/interquery_from_clique_stats_TSP_EDirect.py" "${tmp}/${tag}/" "$tag" "${tmp}/source_pmids.txt" "$i" "${tmp}/${tag}/${tag}_ordered_queries.tsv" "$comb" "$A" ; then
		    		echo "Exit code of 0, success"
			elif (($? == 15)); then
				echo "STOP: no significant clique clusters found" > "${tmp}/${tag}/status.log"
				break
				else
		    		echo "Exit code of $?, failure"
		    		set -e
		    		exit 1
				fi				
			fi
			echo
			echo -e "Completed - A New Set of $(grep -c . "${tmp}/efetch_inputs/${tag}_pmids_to_efetch.txt") PMIDs have been created"
			echo
			echo "##############################################################"
			# keep track of new and old tags for merging dicts later on
			prev=$(cat "${tmp}/previous_iteration.txt") 
			tag=$(cat "${tmp}/new_iteration.txt") # current
			#$(cat "${tmp}/previous_iteration.txt")
			to_py="${tag}_pmids_to_efetch.txt" 
			echo
			#echo "Iteration number $it completed!"
			echo "next is $tag"
			echo "next PMID list is $to_py"
			echo
			if [[ "$(wc -l < "${tmp}/efetch_inputs/${to_py}")" -lt 1 ]]; then
				echo -e "##################\nSTOP:\n${tmp}/efetch_inputs/${to_py} is empty\n##################"
				mkdir -p "${tmp}/${tag}"
				echo "The algorithm stops, as no new PMID has been found" > "${tmp}/${tag}/status.log"
				echo -e "It was not possible to continue the network expasion, but you can check for interesting cliques in \n ${tmp}/${prev}/${prev}_interactive_Cliques_Network.html"
				#echo "Exit code of 0, success"
				break
			fi
			echo
			echo "###########################################################"
			echo
			echo "##############################################################"
			echo
			echo
			echo "create a data directory and subgraphs subdirectory, if non existing"
			mkdir -p "${tmp}/${tag}/data"
			mkdir -p "${tmp}/${tag}/data/subgraphs"
			mkdir -p "${tmp}/${tag}/data/gene-subgraphs"
			echo
			#i=$((i + 1))
			it=$((it + 1))
			echo "##############################################################"
			echo
			echo "Fetch MESH in PMIDs and extract abstract"
			echo
			if [[ ! -f "${tmp}/${tag}/data/${tag}_ids_to_abs.pbz2" ]]; then			
				if python "${SCRIPT_DIR}/EDirect_pmid_to_abs_mesh.py" "${tmp}/${tag}/" "$tag" "${tmp}/efetch_inputs/${to_py}" "$ncores" "$etype"; then
		    		echo "Exit code of 0, success"
				else
		    		echo "Exit code of $?, failure"
		    		set -e
				fi
			fi			
			echo 
			echo "Completed - PMIDs_to_MESH and PMIDs_to_Abstract objects stored"
			echo
			echo "##############################################################"
			echo
			echo "##############################################################"
			echo
			echo "Tokenization: from full abstracts texts to lists of entities"
			echo
			if [[ ! -f "${tmp}/${tag}/data/${tag}_ids_to_abs.pbz2" ]]; then			
				if python "${SCRIPT_DIR}/abs_tokenize.py" "${tmp}/${tag}/" "$tag" "$ncores"; then
		 			echo "Exit code of 0, success"
				else
		    		echo "Exit code of $?, failure"
		    		set -e
		    		exit 1
				fi
			fi
			echo 
			echo "Completed - Tokens generated"
			echo
			echo "##############################################################"
			echo
			echo "##############################################################"
			echo
			echo "Gene extraction from abstracts"
			echo
			if [[ ! -f "${tmp}/${tag}/data/${tag}_ids_to_genes.pbz2" ]]; then
				if python "${SCRIPT_DIR}/gene_extraction_v3.py" "${tmp}/${tag}/" "$tag" "$ncores"; then
		    		echo "Exit code of 0, success"
				else
		    		echo "Exit code of $?, failure"
		    		set -e
		    		exit 1
				fi
			fi
			echo 
			echo "Completed - PMIDs_to_Genes object stored"
			echo
			echo "##############################################################"
			echo
			echo "##############################################################"
			echo
			echo "Fisher Test for co-occurrence of entities in a contingency table"
			echo
			if [[ ! -f "${tmp}/${tag}/data/${tag}_allxall_sig_combinations_bh_to_cytoscape.tsv" ]]; then
				echo "Remove any TSVs containing Fisher test statistics, if any"
				rm -f -- "${tmp}/${tag}/data/$tag_"*"allxall"*".tsv" 
				#mkdir -p "${wd}${tag}/data/subgraphs/"
				
				if python "${SCRIPT_DIR}/create_network_from_dict_URNV2.py" "${tmp}/${tag}/" "$tag" "$ncores" "$i"; then
		    		echo "Exit code of 0, success"
		    	elif (($? == 11)); then
	    			echo "STOP: no edges found in the graph" > "${tmp}/${tag}/status.log"
	    			break				
				else
		    		echo "Exit code of $?, failure"
		    		set -e
		    		exit 1
				fi
			fi
			#
			if [ "$it" != 0 ]; then
				echo "concatenate edges and nodes from previous iterations..."
				echo 
				if csvstack "${tmp}/${prev}/data/${prev}_allxall_sig_combinations_bh_to_cytoscape.tsv" "${tmp}/${tag}/data/${tag}_allxall_sig_combinations_bh_to_cytoscape.tsv" > "${tmp}/${tag}/data/tmp.tsv"; then
					mv -bf "${tmp}/${tag}/data/tmp.tsv" "${tmp}/${tag}/data/${tag}_allxall_sig_combinations_bh_to_cytoscape.tsv" 
					echo "edges ok"

				else
					echo "Exit code of $?, failure"
					set -e
					exit 1
				fi
				#
				if csvstack "${tmp}/${prev}/data/${prev}_allxall_pre_nodes_table_bh_to_cytoscape.tsv" "${tmp}/${tag}/data/${tag}_allxall_pre_nodes_table_bh_to_cytoscape.tsv" > "${tmp}/${tag}/data/tmp.tsv"; then
					mv -bf "${tmp}/${tag}/data/tmp.tsv" "${tmp}/${tag}/data/${tag}_allxall_pre_nodes_table_bh_to_cytoscape.tsv"
					echo "nodes ok"
				else
					echo "Exit code of $?, failure"
					set -e
					exit 1
				fi
			fi
			#
			echo "Assign network-based parameters to nodes"
			if [[ ! -f "${tmp}/${tag}/data/${tag}_allxall_nodes_table_bh_to_cytoscape.tsv" ]]; then
				if python "${SCRIPT_DIR}/fisher_to_netStatsV4.py" "${tmp}/${tag}/" "$tag" 3 "$thr"; then
	    			echo "Exit code of 0, success"
				else
	    			echo "Exit code of $?, failure"
	    			set -e
	    			exit 1
				fi
			fi	
			echo "Completed - Test statistics, adjustments edge and node tables created"
			echo
			echo "##############################################################"
			echo
			echo "##############################################################"
			echo
			echo "Tie core and expansion gene sets by shortest connecting paths"
			echo
			if [[ ! -f "${tmp}/${tag}/${tag}_Genes_table_subgraph.tsv" ]]; then
				echo
				if python "${SCRIPT_DIR}/clique_expansion.py" "${tmp}/${tag}/" "$tag" "$prev" "$K"; then
		    		echo "Exit code of 0, success"
				else
		    		echo "Exit code of $?, failure"
		    		set -e
		    		exit 1
				fi
			fi

			echo "Completed - expanded network created (iteration ${i})"
			echo
			echo "Check if any relevant subgraph remains..."
			echo
			if [ -z "$(ls -A "${tmp}/${tag}/data/gene-subgraphs")" ]; then
				echo
				if python "${SCRIPT_DIR}/networkx_sub_gene_graphs.py" "${tmp}/${tag}/" "$tag" "$thr" "$K" "$etype"; then
		    		echo "Exit code of 0, success"
				else
		    		echo "Exit code of $?, failure"
		    		set -e
		    		exit 1
				fi
			fi
			echo
			i=$((i + 1))
			echo "##############################################################"
		echo
	done
	echo "##############################################################"
	echo
	echo "GENERATE FINAL PLOTS"
	echo
	if [[ "$(\ls "${tmp}/${tag}/")" = status.log ]];then
		tag="$prev"
	fi
	if ! ([ -f "${tmp}/${tag}/${tag}_Complete_edges_table_subgraph.tsv" ] || [ -f "${tmp}/${tag}/${tag}_ordered_queries.tsv" ]) \
		&& [ -f "${tmp}/${tag}/data/${tag}_allxall_sig_combinations_bh_to_cytoscape.tsv" ] ; then							
		echo "run incomplete version"
		if $rscript "${SCRIPT_DIR}/SANTA_final_plots.R" "${tmp}/${tag}/" "$tag" incomplete "$ncores" "$A" "$comb"; then
    		echo "Exit code of 0, success"
		else
    		echo "Exit code of $?, failure"
    		set -e
    		exit 1
		fi
	elif ! [ -f "${tmp}/${tag}/${tag}_ordered_queries.tsv" ] && \
		[ -f "${tmp}/${tag}/${tag}_Complete_edges_table_subgraph.tsv" ]; then							
		echo "run complete version"
		if $rscript "${SCRIPT_DIR}/SANTA_final_plots.R" "${tmp}/${tag}/" "$tag" complete "$ncores" "$A" "$comb"; then
    		echo "Exit code of 0, success"
		else
    		echo "Exit code of $?, failure"
    		set -e
    		exit 1
		fi
	else 
		echo "Found a pre-computed output"
		#set -e
		#exit 1
	fi
	echo			

	###
	# EXCEPTIONS HANDLING
		
	# elif [[ "$(wc -w ${tmp}/${tag}/status.log | cut -f 1 -d " ")" = 0 ]]; then
#   		echo "Exit code of 0, success"
#   		# check line number of the motives list
	# 	lines=$(wc -l "${tmp}/${tag}/data/${tag}_motifs_subs_and_ranks.tsv" | cut -f 1 -d " ")
	# 	[[ "$lines" -gt 1 ]] && echo "Completed - Motifs identified" || (echo -e "######## \n STOP: \n ${wd}data/${tag}_motifs_strengthonly.tsv is empty \n ########" && exit 1)
	# 	echo
elif [[ "$(cat "${tmp}/${tag}/status.log")" = "The algorithm stops, as no new PMID has been found" ]]; then
	echo
	echo -e "It was not possible to continue the network expasion, but you can check for interesting cliques in \n ${tmp}/${prev}/${prev}_interactive_Cliques_Network.html"
	echo
	echo "##############################################################"
	echo
	# echo "GENERATE FINAL PLOTS"
	# echo
	# if [[ "$(\ls ${tmp}/${tag}/)" = status.log ]];then
	# 	rm -rf -- ${tmp}/${tag}/
#  			tag=$prev				
	# fi
	# if ! ([ -f ${tmp}/${tag}/${tag}_Complete_edges_table* ] || [ -f ${tmp}/${tag}/${tag}_ordered_queries.tsv ]) \
	# 	&& [ -f ${tmp}/${tag}/data/${tag}_allxall_sig_combinations_bh_to_cytoscape.tsv ] ; then							
	# 	echo "run incomplete version"
	# 	if $wd"code/SANTA_final_plots.R" ${tmp}/${tag}/ $tag incomplete $ncores $A $comb; then
 #    		echo "Exit code of 0, success"
	# 	else
 #    		echo "Exit code of $?, failure"
 #    		set -e
 #    		exit 1
	# 	fi
	# elif ! [ -f ${tmp}/${tag}/${tag}_ordered_queries.tsv ] && \
	# 	[ -f ${tmp}/${tag}/${tag}_Complete_edges_table* ]; then							
	# 	echo "run complete version"
	# 	if $wd"code/SANTA_final_plots.R" ${tmp}/${tag}/ $tag complete $ncores $A $comb; then
 #    		echo "Exit code of 0, success"
	# 	else
 #    		echo "Exit code of $?, failure"
 #    		set -e
 #    		exit 1
	# 	fi
	# else 
	# 	echo "Found a pre-computed output"
	# 	#set -e
	# 	#exit 1
	# fi
	# echo			
	# if ! [ -f ${tmp}/${tag}/${tag}_Complete_edges_table* ]; then							
	# 	echo -e "WARNING: a complete network could not be achieved,\n hence the final graphs are poorly connected,\n and are therefore marked with a '_disc_' suffix"
	# 	echo "tag is: $tag"
	# 	if python $wd"code/sort_network.py" ${tmp}/${tag}/ $tag 'incomplete'; then
 #    		echo "Exit code of 0, success"
	# 	else
 #    		echo "Exit code of $?, failure"
 #    		set -e
 #    		exit 1
	# 	fi
	# 	echo
	# fi
	# check line number of thes motives list
	#lines=$(wc -l "${tmp}/${tag}/data/${tag}_motifs_subs_and_ranks.tsv" | cut -f 1 -d " ")
	#[[ "$lines" -gt 1 ]] && echo "Completed - Motifs identified" || (echo -e "######## \n STOP: \n ${wd}data/${tag}_motifs_strengthonly.tsv is empty \n ########" && exit 1)
	echo				
elif [[ "$(cat "${tmp}/${tag}/status.log")" = "Error: Significant co-occurrences only yielded a sparse network" ]]; then
	echo
	cat "${tmp}/${tag}/status.log"
	echo
	echo -e "It was not possible to continue the network expasion, but you can check for significantly co-occurring terms in \n\n ${tmp}/${tag}/data/${tag}_allxall_nodes_table_bh_to_cytoscape.tsv \n\n and \n\n ${tmp}/${tag}/data/${tag}_allxall_sig_combinations_bh_to_cytoscape.tsv"
	echo
elif [[ "$(cat "${tmp}/${tag}/status.log")" = "The algorithm stops, as no gene-MeSH-gene motif can be found" ]]; then
	echo
	cat "${tmp}/${tag}/status.log"
	echo
	echo -e "It was not possible to continue the network expasion, but you can check for significantly co-occurring terms in \n\n ${tmp}/${tag}/${tag}_Complete_edges_table_subgraphs.tsv \n\n and \n\n ${tmp}/${tag}/${tag}_Complete_nodes_table_subgraphs.tsv"
	echo
	echo "Additionally, Literature support with hyperlinks can be found in ${tmp}/${tag}/${tag}_Complete_edges_literature_links.tsv"
	echo
elif [[ "$(cat "${tmp}/${tag}/status.log")" = "Error: No significantly co-occurring entities found" ]]; then
	echo
	cat "${tmp}/${tag}/status.log"
	echo
	echo -e "It was not possible to continue the network expasion.\nThe problem might have occurred because the set of PMIDs (unexpectedly?) consists of a random sample of genes and concepts.\nA further explaination might be that relatively few papers had both an abstract and a valid MESH list, which is required for the test statistics.\nIn case of complaints, please report your experience."
	echo
elif [[ "$(cat "${tmp}/${tag}/status.log")" = "STOP: no edges found in the graph" ]]; then
	echo
	cat "${tmp}/${tag}/status.log"
	echo
	echo -e "There were no significant co-occurrences and it was not possible to create a network.\nYou can see the test statistics in \n\n ${tmp}/${tag}/data/${tag}_edgelist_allxall.tsv\n\nThe problem might have occurred because the set of PMIDs (unexpectedly?) consists of a random sample of genes and concepts.\nA further explaination might be that relatively few papers had both an abstract and a valid MESH list, which is required for the test statistics.\nIn case of complaints, please report your experience."
	echo
elif [[ "$(cat "${tmp}/${tag}/status.log")" = "STOP: no cliques have been found" ]]; then
	echo
	cat "${tmp}/${tag}/status.log"
	echo
	echo -e "The algorithm stops.\nThe problem might have occurred because the set of PMIDs (unexpectedly?) is small or consists of a random sample of genes and concepts.\nA further explaination might be that relatively few papers had both an abstract and a valid MESH list, which is required for the test statistics.\nIn case of complaints, please report your experience."
	echo
elif [[ "$(cat "${tmp}/${tag}/status.log")" = "STOP: there is only one community" ]]; then
	echo
	cat "${tmp}/${tag}/status.log"
	echo
	echo -e "The network can not be expanded any further as it is either densely connected or very small."
	echo
elif [[ "$(cat "${tmp}/${tag}/status.log")" = "STOP: no significant clique clusters found" ]]; then
	echo
	cat "${tmp}/${tag}/status.log"
	echo
	echo -e "The algorithm stops.\nThe problem might have occurred because the set of PMIDs (unexpectedly?) consists of an overly connected sample of genes and concepts.\nA further explaination might be that relatively few papers had both an abstract and a valid MESH list, which is required for the test statistics.\nIn case of complaints, please report your experience."
	echo
else
	echo 
	echo "unknown status file entry:" #¯\_(ツ)_/¯
	cat "${tmp}/${tag}/status.log"
	set -e
	exit 1
fi	
echo "##############################################################"
echo
echo "clean directories..."
cd "$tmp"
rm -f -- *_iteration.txt
find . -name '*.pbz2' -type f -delete
# #
find . -maxdepth 1 -mindepth 1 -type d -exec basename {} \; > checkdir
while IFS= read -r subs
do
    echo "$subs"
    dircont=$(find "$subs" -maxdepth 1 -type f -exec basename {} \;)
    echo "$dircont"
    if [[ "$dircont" = "status.log" ]]; then
        rm -rf -- "$subs"
        echo "deleted"
    fi
done < checkdir
rm -f -- checkdir
#
# for dir in $(find . -maxdepth 1 -mindepth 1 -type d);do
# 	if [[ "$(\ls "${dir:?}/")" = status.log ]];then
# 		rm -rf -- "${dir:?}/"
# 	fi
# done
echo
echo "edit headers..."
new_header_edge="KW1\tKW2\tP.value\tadj.P.value\tFisherP.value\tztPois.cdf\tRaw.CO.Occurrence\tExpansion"
sed -i -e "1s/.*/$(echo -e "$new_header_edge")/" -- */*_edges_table_subgraph.tsv
new_header_node="KW\tCategory\tRepresentativeness\tRaw.Occurrence\tBetweenness.centrality\tCloseness.centrality\tStrength\tWscore\tKnode\tKnode.rank\tCommunityMembership"
sed -i -e  "1s/.*/$(echo -e "$new_header_node")/" -- */*Complete_nodes_table_subgraph.tsv
new_header_node=$(echo "$new_header_node" | sed 's/\\tCommunityMembership//')
sed -i -e "1s/.*/$(echo -e "$new_header_node")/" -- */*Genes_nodes_table_subgraph.tsv	
sed -i -e "1s/.*/$(echo -e "$new_header_node")/" -- */*MeSH_nodes_table_subgraph.tsv	
new_header_links="PMID\tKW1\tKW2\tlink\tlink_explicit\tQuerySet"
sed -i -e "1s/.*/$(echo -e $new_header_links)/" -- */*_Complete_edges_literature_links.tsv
echo
echo
echo "Annotate Gene, MeSH, and Gene/MeSH co-occurrences with PMIDs and Reactome pathway information (if available)..."
echo
$rscript "${SCRIPT_DIR}/annotate_ENQUIRE_nets.R" -t "$oritag" -w "$wd"
echo
echo "JOB FINISHED!" 
echo	
echo 
echo -e "Completed - ENQUIRE Textmined network(s) of genes and MESH terms were created, check the results in ${tmp}"
echo
echo "##############################################################"
