# Supplementary material for: ENQUIRE automatically reconstructs, expands, and drives enrichment analysis of gene and Mesh co-occurrence networks from context-specific biomedical literature
Source: PLoS Comput Biol. 2025 Feb 11;21(2):e1012745. doi: 10.1371/journal.pcbi.1012745 (PMC11844901; doi:10.1371/journal.pcbi.1012745)
Supplement: S1 Code — It consists of several Python and R scripts orchestrated by the main bash program. Further information is available on https://github.com/Muszeb/ENQUIRE. (ZIP) [file pcbi.1012745.s001.zip › code/ENQUIRE.sh.rej]

diff a/ENQUIRE_sandbox/usr/bin/code/ENQUIRE.sh b/ENQUIRE_sandbox/usr/bin/code/ENQUIRE.sh	(rejected hunks)
@@ -20,16 +20,16 @@ Help(){
 	#echo "<input PubMed_abstracts.txt> =	"
 	echo -e "[-p|--path|wd] = the path to the working directory (wd), where the output directory will be written in.\n\tIt must be the ENQUIRE main folder, with ./code and ./input as subfolders.\n\tThe default is the current working directory.\n"
 	echo -e "[-i|--input|to_py] = input.txt: a 'seed' input text file containing one PMID per line.\n\tIt can be obtained from a PubMed querying specifying 'PMID' as the download format option.\n\tA minimun of 3 entries is required, but a list at least a few dozens articles is highly recommended.\n"
 	echo -e "[-t|--tag|tag] = A tag definining the task.\n\tIt must be an alphanumeric string (underline_spaced_words are accepted).\n"
 	echo -e "[-j|--ncores|ncores] = The max number of CPU cores to be used.\n\tDefault is 6.\n"		
-	echo -e "[-c|--combine-set|comb] = how many N entities to intersect to construct a query?\n\t3: loose searches, 4: moderate (default), 5: very strict queries.\n" 
-	echo -e "[-r|--representativeness|thr] = representativeness threshold (%) for a subgraph to be included in the network expansion steps? (default: 0 %).\n\tExample: if a subgraph contains nodes exclusively mentioned in 10 papers out of a total of 100, that subgraph has a 10% representativeness.\n" 
-	echo -e "[-a|--attempts|A] = how many query attempts (i.e. pairs of motifs or genes) should be run in order to connect any two subgraphs?\n\t0: no query expansion, 1: conservative, 2: moderate (default), 3: greedy.\n"
+	echo -e "[-c|--combine-set|comb] = how many k entities should be intersected to construct a query?\n\t3: loose searches, 4: moderate (default), 5: very strict queries.\n" 
+	echo -e "[-r|--representativeness|thr] = representativeness threshold (%) for a subgraph to be included in the network expansion steps (default: 0 %).\n\tExample: if a subgraph contains nodes exclusively mentioned in 10 papers out of a total of 100, that subgraph has a 10% representativeness.\n" 
+	echo -e "[-a|--attempts|A] = how many query attempts (i.e. k-sized graphlets) should be run to connect any two network communities?\n\t1: conservative, 2: moderate (default), 3: greedy.\n"
 	echo -e "[-k|--connectivity|K] = minimal community connectivity (K), which applies to any expansion-derived entities:\n\teach gene/MeSH term must be connected to at least K original communities to be incorporated in the expanded network - default: 2.\n"
-	echo -e "[-e|--entity|etype] = which entity type (gene/MeSH) are you interested into? Omit or 'all' to textmine both entities.\n"
+	echo -e "[-e|--entity|etype] = which entity type ('gene','MeSH') are you interested into? Omit or 'all' to textmine both entities.\n"
 	echo -e "[-f|--config] = if a config file is being used, specify its full path (e.g. input/textmining_config.txt).\n\tThis option overwrites any parameter set by a different option.\n"
 	echo -e "[-w|--rscript|rscript] = path to the Rscript compiler. If using 'ENQUIRE.sif', it defaults to the containerized version of R.\n"
 	echo -e "[-d|--inputdata|sd] = path to the input data folder. If using 'ENQUIRE.sif', it defaults to the containerized input folder.\n\tWARNING: this option is still under development, to allow users to set different species targets\n\tand subsequently change the H.s. specific metadata.\n"
 	echo -e "[-m|--cellentitymodule|CELLTAGSBOOL] = Boolean, enable removing of character spans tagged as cell lines or types (e.g. 'CD8+ T-cell')?\n\tDefault: False.\n"
 	echo -e "[-h|--help] = print this help message."
 	echo
@@ -101,56 +98,27 @@ while getopts ":hmp:i:t:j:c:r:a:k:w:f:e:d::" options;do
 			echo "working directory set to $wd"
 			;;
 		t | --tag) 
-			if [[ "$OPTARG"  =~ [^a-zA-Z0-9_] ]];then
-				echo "FATAL: tag must be an alphanumeric string (underline-spaced words are accepted)"
-				Help
-				exit 1
-			fi
 			tag=$OPTARG
+			oritag=$OPTARG
 			echo "tag set to $tag"
 			;;
 		j | --cores) 
-			if [[ "$OPTARG"  =~ [^0-9] ]];then
-				echo "FATAL: cores must be an integer number"
-				Help
-				exit 1
-			fi
 			ncores=$OPTARG
 			echo "$ncores CPU cores will be used"
 			;;	
 		c | --combine) 
-			if [[ "$OPTARG"  =~ [^0-9] ]];then
-				echo "FATAL: number of terms-per-query must be an integer number"
-				Help
-				exit 1
-			fi
 			comb=$OPTARG
 			echo "$comb entities out of a motifs pairs will generate an esearch query"
 			;;
 		r | --representativeness) 
-			if [[ "$OPTARG"  =~ [^0-9] ]];then
-				echo "FATAL: representativeness threshold (%) must be a floating point number"
-				Help
-				exit 1
-			fi
 			thr=$OPTARG
 			echo "threshold for motif representativeness set to $thr percent"
 			;;
 		a | --attempts) 
-			if [[ "$OPTARG"  =~ [^0-9] ]];then
-				echo "FATAL: number of attempts must be an integer number"
-				Help
-				exit 1
-			fi
 			A=$OPTARG
 			echo "$A query attempts for joining two subgraphs"
 			;;
 		k | --subgraph_connectivity) 
-			if [[ "$OPTARG"  =~ [^0-9] ]];then
-				echo "FATAL: connectivity criterion must be an integer number"
-				Help
-				exit 1
-			fi
 			K=$OPTARG
 			echo "$K defines the subgraph connectivity"
 			;;
@@ -163,14 +131,9 @@ while getopts ":hmp:i:t:j:c:r:a:k:w:f:e:d::" options;do
 			echo "config file with path $config has been passed"
 			;;
 		e | --entity) 
-			if [[ "$OPTARG"  =~ [^a-zA-Z] ]];then
-				echo "FATAL: entity type selection must be gene or MeSH"
-				Help
-				exit 1
-			fi
 			etype=$OPTARG
 			if [[ -n $etype ]];then
-				echo "Entity type will be restricted to $etype"
+				echo "Entity type will be restricted"
 			fi
 			;;
 		d | --inputfolder) 
@@ -181,10 +144,6 @@ while getopts ":hmp:i:t:j:c:r:a:k:w:f:e:d::" options;do
 				sd=$setsd
 				export sd
 			fi
-			;;
-		m | --cellentitymodule) 
-			export CELLTAGSBOOL=True
-			echo "cell entity recognition module activated"
 			;;							
 		:)
 			echo "Invalid option: $OPTARG requires an argument" 1>&2
@@ -202,15 +161,29 @@ done
 ### WARNING/ERROR HANDLING ###
 
 if [[ -n "$config" ]]; then
+
+	if [[ -f "$config" ]]; then
+		if grep -q $'\r' "$config" && ! grep -q $'\r\n' "$config"; then
+			echo "File '$config' uses CR (Older Macintosh) line endings. Converting to LF (Unix)."
+			sed -i 's/\r/\n/g' "$config"
+		elif grep -q $'\r\n' "$config"; then
+			echo "File '$config' uses CR LF (Windows) line endings. Converting to LF (Unix)."
+			sed -i 's/\r$//' "$config"
+		elif grep -q $'\n' "$config"; then
+			echo "File '$config' uses LF (Unix) line endings."
+		else
+			echo "Unable to determine EOL style or file '$config' is empty."
+		fi
+	else
+		echo "Config file '$config' not found or specified."
+		exit 1
+	fi
+
 	if [[ "$(grep -c "^[^\-\#]*=[^\-\#]*$\|^$" "$config")" -lt "$(grep -c ".*" "$config")" ]]; then
 		echo "ERROR: potentially malicious config file detected!"
 		echo "Only lines implying 'variable=value' are accepted!"
 		echo -e "Your Config file:\n\n$(cat "$config")\n"
 		Help
-		if [[ "$tag"  =~ [^a-zA-Z0-9_] ]];then
-			echo "FATAL: tag must be an alphanumeric string (underline-spaced words are accepted)"
-			exit 1
-		fi
 		exit 1
 	fi
 	### rscript required ###
@@ -246,7 +219,6 @@ if [[ -z "$to_py" ]]; then
 	Help
 	exit 1
 fi
-
 if [[ -z "$tag" ]]; then
 	echo "Error: missing a tag/job name (required)"
 	Help
@@ -258,37 +230,6 @@ if [[ "$(wc -l < "$to_py")" -lt 3  ]]; then
 	echo "A minimum of 3 PMIDs is required, but a list of a few dozens entries is recommended"
 	exit 1
 fi
-###### ADDITIONAL PARAMETER SANIFICATION #######
-if [[ "$tag"  =~ [^a-zA-Z0-9_] ]];then
-	echo "FATAL: tag must be an alphanumeric string (underline-spaced words are accepted)"
-	Help
-	exit 1
-fi
-if [[ "$ncores"  =~ [^0-9] ]];then
-	echo "FATAL: cores must be an integer number"
-	Help
-	exit 1
-fi
-if [[ "$comb"  =~ [^0-9] ]];then
-	echo "FATAL: number of terms-per-query must be an integer number"
-	Help
-	exit 1
-fi
-if [[ "$thr"  =~ [^0-9\.] ]];then
-	echo "FATAL: representativeness threshold (%) must be a floating point number"
-	Help
-	exit 1
-fi
-if [[ "$A"  =~ [^0-9] ]];then
-	echo "FATAL: number of attempts must be an integer number"
-	Help
-	exit 1
-fi
-if [[ "$K"  =~ [^0-9] ]];then
-	echo "FATAL: connectivity criterion must be an integer number"
-	Help
-	exit 1
-fi
 ###### Passed halting errors ##### 
 echo "the script will run"
 echo
@@ -342,6 +283,16 @@ fi
 if [[ -z "$etype" ]];then
 	etype='all'
 	echo "default: both genes and MeSH terms will be collected"	
+else 
+	if [[ $etype == m* ]];then
+		etype='MeSH'
+	elif [[ $etype == g* ]];then
+		etype='Genes'
+	else
+		echo "Warning: unrecognized entity type: ${etype}"
+		etype='all'
+	fi
+	echo "Entity type will be restricted to $etype"
 fi
 if [[ -z "$rscript" ]];then
 	rscript=$(which Rscript)
@@ -365,15 +316,13 @@ touch "${tmp}/${tag}/status.log"
 echo -e "PMID\tQuerySet" > "${tmp}/efetch_inputs/QueryToPMID_record.tsv"
 paste <(tr -d '\r' < "${tmp}/efetch_inputs/${to_py}") \
  <(printf "${to_py}\n%.0s" $(seq 1 "$(nl "${tmp}/efetch_inputs/${to_py}" | wc -l)")) >> "${tmp}/efetch_inputs/QueryToPMID_record.tsv"
-# initiate citation record #
-#echo -e "PMID\tAuthors\tTitle\tJournal\tVolume\tIssue\tYear\tDOI-link" > "${tmp}/efetch_inputs/CitationToPMID_record.tsv"
 ### set maximum stack size (expressed in Kb)
 #ulimit -s 33554432
 ### SAVE INPUT PARAMETERS! ###
 echo "Save Parameters in ad hoc file"
-echo -e "wd=${wd}\ntag=${tag}\nncores=${ncores}\nK=${K}\nA=${A}\nthr=${thr}\ncomb=${comb}\nto_py=${input}\netype=${etype}\nrscript=${rscript}\nCELLTAGSBOOL=${CELLTAGSBOOL}" > "${tmp}/ENQUIRE_input_parameters.txt"
+echo -e "wd=${wd}\ntag=${tag}\nncores=${ncores}\nK=${K}\nA=${A}\nthr=${thr}\ncomb=${comb}\nto_py=${input}\netype=${etype}" > "${tmp}/ENQUIRE_input_parameters.txt"
 echo
-####
+###
 while  [[ "$(wc -w < "${tmp}/${tag}/status.log")" -lt 1 ]];
 	do			
 		echo
@@ -525,13 +474,6 @@ while  [[ "$(wc -w < "${tmp}/${tag}/status.log")" -lt 1 ]];
 	    		set -e
 	    		exit 1
 			fi
-			# if ${wd}/code/SANTA_subgraphs_${srv}.R ${tmp}/${tag}/ $tag $A; then
-	  #   		echo "Exit code of 0, success"
-			# else
-	  #   		echo "Exit code of $?, failure"
-	  #   		set -e
-	  #   		exit 1
-			# fi
 		fi
 		echo 
 		echo "Completed - Rankings computed"
@@ -547,124 +489,135 @@ while  [[ "$(wc -w < "${tmp}/${tag}/status.log")" -lt 1 ]];
 		# the "merge gene-only graphs" section of the pipeline
 		rm -f -- "${tmp}/${tag}/status.log"
 		#
-		python "${SCRIPT_DIR}/networkx_find_sub_motifs.py" "${tmp}/${tag}/" "$tag" "$thr" "$A" 2> "${tmp}/${tag}/status.log"
+		python "${SCRIPT_DIR}/networkx_find_sub_motifs.py" "${tmp}/${tag}/" "$tag" "$thr" "$A" "$etype" 2> "${tmp}/${tag}/status.log"
 		echo "##############################################################"
 		echo 
 		it=$((it + 1))
 		#rm -rf -- "${tmp}/${tag}/data/"*".pbz2"
 		x="Gene-MeSH Network Completed - start connecting gene-only subgraphs"
-		echo $x > "${tmp}/${tag}/status.log" 
-		# #if ! [ "$(cat "${tmp}/${tag}/status.log")" = "$x" ]; then
-		# echo
-		# echo "this is status.log: $(cat "${tmp}/${tag}/status.log")"
-		# echo
-		# echo "##############################################################"
-		# echo
+		if ! [ "$(cat "${tmp}/${tag}/status.log")" = "$x" ]; then
+			echo
+			echo "this is status.log: $(cat "${tmp}/${tag}/status.log")"
+			echo
+			echo "##############################################################"
+			echo
 
-		# echo "Reconstruct Cliques-based Network Communities"
-		# echo
-		# if ! ([ -f "${tmp}/${tag}/${tag}_Complete_edges_table_subgraph.tsv" ] || [ -f "${tmp}/${tag}/${tag}_ordered_queries.tsv" ]) \
-		# 	&& [ -f "${tmp}/${tag}/data/${tag}_allxall_sig_combinations_bh_to_cytoscape.tsv" ] ; then							
-		# 	echo "run incomplete version"
-		# 	if  $rscript "${SCRIPT_DIR}/SANTA_on_cliques-cliques_TSP.R" "${tmp}/${tag}/" "$tag" incomplete "$ncores" "$A" "$comb"; then
-	 #    		echo "Exit code of 0, success"
-	 #    	elif (($? == 12)); then
-	 #    		echo "STOP: no cliques have been found" > "${tmp}/${tag}/status.log"
-	 #    		break
-	 #    	elif (($? == 13)); then
-	 #    		echo "STOP: there is only one community" > "${tmp}/${tag}/status.log"
-	 #    		break
-		# 	else
-	 #    		echo "Exit code of $?, failure"
-	 #    		set -e
-	 #    		exit 1
-		# 	fi
-		# elif ! [ -f "${tmp}/${tag}/${tag}_ordered_queries.tsv" ] && \
-		# 	[ -f "${tmp}/${tag}/${tag}_Complete_edges_table_subgraph.tsv" ]; then							
-		# 	echo "run complete version"
-		# 	if $rscript "${SCRIPT_DIR}/SANTA_on_cliques-cliques_TSP.R" "${tmp}/${tag}/" "$tag" complete "$ncores" "$A" "$comb"; then
-	 #    		echo "Exit code of 0, success"
-	 #    	elif (($? == 12)); then
-	 #    		echo " STOP: no cliques have been found" > "${tmp}/${tag}/status.log"
-	 #    		break
-	 #    	elif (($? == 13)); then
-	 #    		echo "STOP: there is only one community" > "${tmp}/${tag}/status.log"
-	 #    		break
-	 #    	elif (($? == 14)); then
-	 #    		echo "STOP: no significant clique clusters found" > "${tmp}/${tag}/status.log"
-	 #    		break		
-		# 	else
-	 #    		echo "Exit code of $?, failure"
-	 #    		set -e
-	 #    		exit 1
-		# 	fi
-		# else 
-		# 	echo "Found a pre-computed output"
-		# 	#set -e
-		# 	#exit 1
-		# fi
-		# echo
-		# echo "Completed - Candidate Queries to PubMed hav been generated"
-		# echo
-		# echo "#############################################################"
-		# echo
-		# echo "#############################################################"
-		# echo
-		# echo "Formulate PubMed Queries"
-		# echo
-		# if [[ ! "$tag" == "$(cat "${tmp}/previous_iteration.txt")" ]]; then		
-		# 	if python "${SCRIPT_DIR}/interquery_from_clique_stats_TSP_EDirect.py" "${tmp}/${tag}/" "$tag" "${tmp}/source_pmids.txt" "$i" "${tmp}/${tag}/${tag}_ordered_queries.tsv" "$comb" "$A"; then
-	 #    		echo "Exit code of 0, success"
-		# 	else
-	 #    		echo "Exit code of $?, failure"
-	 #    		set -e
-	 #    		exit 1
-		# 	fi				
-		# fi
-		# echo
-		# echo
-		# # keep track of new and old tags for merging dicts later on
-		# tag=$(cat "${tmp}/new_iteration.txt") # current
-		# prev=$(cat "${tmp}/previous_iteration.txt")
-		# echo -e "Completed - A New Set of $(grep -c . "${tmp}/efetch_inputs/${tag}_pmids_to_efetch.txt") PMIDs has been created"
-		# echo
-		# echo "##############################################################"	
-		# to_py="${tag}_pmids_to_efetch.txt" 
-		# echo "Iteration number $it completed!"
-		# echo "next is $tag"
-		# echo "next PMID list is $to_py"
-		# echo
-		# i=$((i + 1))
-		# #it=$((it + 1))
-		# # check if file is not empty 
-		# #lines=$(wc -l "${tmp}/efetch_inputs/${tag}_pmids_to_efetch.txt" | cut -f 1 -d " ")
-		# #[[ "$lines" -gt 0 ]] && echo "Completed - Ranked list of queries defined" || (echo -e "######## \n STOP: \n ${wd}input/${tag}_pmids_to_efetch.txt is empty \n ########" && exit 1)
-		# echo "clean directory..."
-		# mkdir -p "${tmp}/${tag}" 
-		# touch "${tmp}/${tag}/status.log"
-		# rm -f -- "${tmp}/${prev}/status.log"	
-		# #
-		# if [[ "$(wc -l < "${tmp}/efetch_inputs/${to_py}")" -lt 1 ]]; then
-		# 	echo -e "##################\nSTOP:\n ${tmp}/efetch_inputs/${to_py} is empty\n##################"
-		# 	mkdir -p "${tmp}/${tag}"
-		# 	echo "The algorithm stops, as no new PMID has been found" > "${tmp}/${tag}/status.log"
-		# 	echo -e "It was not possible to continue the network expasion, but you can check for interesting motifs in \n ${tmp}/${prev}/data/${prev}_interactive_Cliques_Network.html"
-		# 	#echo "Exit code of 0, success"
-		# 	break
-		# fi
-		# else
-		# 	echo "CHECKPOINT (2): ARE THERE ANY DIRECT GENE-GENE CO-OCCURRENCES?"
-		# 	echo
-		# 	if [[ "$(wc -l < "${tmp}/${tag}/${tag}_Genes_edges_table_subgraph.tsv")" -lt 2 ]]; then 
-		# 		echo "STOP: THERE ARE NO DIRECT CO-OCCURRENCES AMONG GENES,"
-		# 		echo "THEREFORE A SUBGRAPHS EXPANSION CANNOT BE PERFORMED"
-		# 		echo "The algorithm stops, as no gene-MeSH-gene motif can be found" > "${tmp}/${tag}/status.log"
-		# 		echo 
-		# 		break
-		# 	else
-		# 		echo "CHECKPOINT (2): PASS" 
-		# 	fi
-		# fi
+			echo "Reconstruct Cliques-based Network Communities"
+			echo
+			if ! ([ -f "${tmp}/${tag}/${tag}_Complete_edges_table_subgraph.tsv" ] || [ -f "${tmp}/${tag}/${tag}_ordered_queries.tsv" ]) \
+				&& [ -f "${tmp}/${tag}/data/${tag}_allxall_sig_combinations_bh_to_cytoscape.tsv" ] ; then							
+				echo "run incomplete version"
+				if  $rscript "${SCRIPT_DIR}/SANTA_on_cliques-cliques_TSP.R" "${tmp}/${tag}/" "$tag" incomplete "$ncores" "$A" "$comb"; then
+		    		echo "Exit code of 0, success"
+		    	elif (($? == 12)); then
+		    		echo "STOP: no cliques have been found" > "${tmp}/${tag}/status.log"
+		    		break
+		    	elif (($? == 13)); then
+		    		echo "STOP: there is only one community" > "${tmp}/${tag}/status.log"
+		    		break
+				else
+		    		echo "Exit code of $?, failure"
+		    		set -e
+		    		exit 1
+				fi
+			elif ! [ -f "${tmp}/${tag}/${tag}_ordered_queries.tsv" ] && \
+				[ -f "${tmp}/${tag}/${tag}_Complete_edges_table_subgraph.tsv" ]; then							
+				echo "run complete version"
+				if $rscript "${SCRIPT_DIR}/SANTA_on_cliques-cliques_TSP.R" "${tmp}/${tag}/" "$tag" complete "$ncores" "$A" "$comb"; then
+		    		echo "Exit code of 0, success"
+		    	elif (($? == 12)); then
+		    		echo " STOP: no cliques have been found" > "${tmp}/${tag}/status.log"
+		    		break
+		    	elif (($? == 13)); then
+		    		echo "STOP: there is only one community" > "${tmp}/${tag}/status.log"
+		    		break
+		    	elif (($? == 14)); then
+		    		echo "STOP: no significant clique clusters found" > "${tmp}/${tag}/status.log"
+		    		break		
+				else
+		    		echo "Exit code of $?, failure"
+		    		set -e
+		    		exit 1
+				fi
+			else 
+				echo "Found a pre-computed output"
+				#set -e
+				#exit 1
+			fi
+			echo
+			echo "Completed - Candidate Queries to PubMed hav been generated"
+			echo
+			echo "#############################################################"
+			echo
+			echo "#############################################################"
+			echo
+			echo "Formulate PubMed Queries"
+			echo
+			if [[ ! "$tag" == "$(cat "${tmp}/previous_iteration.txt")" ]]; then		
+				if python "${SCRIPT_DIR}/interquery_from_clique_stats_TSP_EDirect.py" "${tmp}/${tag}/" "$tag" "${tmp}/source_pmids.txt" "$i" "${tmp}/${tag}/${tag}_ordered_queries.tsv" "$comb" "$A"; then
+		    		echo "Exit code of 0, success"
+				else
+		    		echo "Exit code of $?, failure"
+		    		set -e
+		    		exit 1
+				fi				
+			fi
+			echo
+			echo -e "Completed - A New Set of $(grep -c . "${tmp}/efetch_inputs/${tag}_pmids_to_efetch.txt") PMIDs have been created"
+			echo
+			echo "##############################################################"	
+			echo
+			# keep track of new and old tags for merging dicts later on
+			tag=$(cat "${tmp}/new_iteration.txt") # current
+			prev=$(cat "${tmp}/previous_iteration.txt")
+			to_py="${tag}_pmids_to_efetch.txt" 
+			echo "Iteration number $it completed!"
+			echo "next is $tag"
+			echo "next PMID list is $to_py"
+			echo
+			i=$((i + 1))
+			#it=$((it + 1))
+			# check if file is not empty 
+			#lines=$(wc -l "${tmp}/efetch_inputs/${tag}_pmids_to_efetch.txt" | cut -f 1 -d " ")
+			#[[ "$lines" -gt 0 ]] && echo "Completed - Ranked list of queries defined" || (echo -e "######## \n STOP: \n ${wd}input/${tag}_pmids_to_efetch.txt is empty \n ########" && exit 1)
+			echo "clean directory..."
+			mkdir -p "${tmp}/${tag}" 
+			touch "${tmp}/${tag}/status.log"
+			rm -f -- "${tmp}/${prev}/status.log"	
+			#
+			if [[ "$(wc -l < "${tmp}/efetch_inputs/${to_py}")" -lt 1 ]]; then
+				echo -e "##################\nSTOP:\n ${tmp}/efetch_inputs/${to_py} is empty\n##################"
+				mkdir -p "${tmp}/${tag}"
+				echo "The algorithm stops, as no new PMID has been found" > "${tmp}/${tag}/status.log"
+				echo -e "It was not possible to continue the network expasion, but you can check for interesting motifs in \n ${tmp}/${prev}/data/${prev}_interactive_Cliques_Network.html"
+				#echo "Exit code of 0, success"
+				break
+			fi
+		else
+			echo "CHECKPOINT (2): ARE THERE ANY DIRECT GENE-GENE OR MESH-MESH CO-OCCURRENCES?"
+			echo
+			if [[ ! "$etype" == 'all' ]]; then
+				if [[ "$(wc -l < "${tmp}/${tag}/${tag}_${etype}_edges_table_subgraph.tsv")" -lt 2 ]]; then 
+					echo "STOP: THERE ARE NO DIRECT CO-OCCURRENCES AMONG ${etype},"
+					echo "THEREFORE A SUBGRAPHS EXPANSION CANNOT BE PERFORMED"
+					echo "The algorithm stops, as no gene-MeSH-gene motif can be found" > "${tmp}/${tag}/status.log"
+					echo 
+					break
+				else
+					echo "CHECKPOINT (2): PASS" 
+				fi
+			else
+				if [[ "$(wc -l < "${tmp}/${tag}/${tag}_Genes_edges_table_subgraph.tsv")" -lt 2 && "$(wc -l < "${tmp}/${tag}/${tag}_MeSH_edges_table_subgraph.tsv")" -lt 2 ]]; then 
+					echo "STOP: THERE ARE NO DIRECT CO-OCCURRENCES AMONG ANY ENTITY TYPE,"
+					echo "THEREFORE A SUBGRAPHS EXPANSION CANNOT BE PERFORMED"
+					echo "The algorithm stops, as no gene-MeSH-gene motif can be found" > "${tmp}/${tag}/status.log"
+					echo 
+					break
+				else
+					echo "CHECKPOINT (2): PASS" 
+				fi
+			fi	
+		fi
 		echo "##############################################################"
 	#	
 done
@@ -686,13 +639,14 @@ if [[ "$(cat "${tmp}/${tag}/status.log")" = "$x" ]]; then
 	echo "MERGE GENE SUBGRAPHS"
 	echo 
 	mkdir -p "${tmp}/${tag}/data/gene-subgraphs"
+	mkdir -p "${tmp}/${tag}/data/MeSH-subgraphs"
 	echo
-	python "${SCRIPT_DIR}/networkx_sub_gene_graphs.py" "${tmp}/${tag}/" "$tag" "$thr" "$K"
+	python "${SCRIPT_DIR}/networkx_sub_gene_graphs.py" "${tmp}/${tag}/" "$tag" "$thr" "$K" "$etype"
 	echo
-	while [[ "$(find "${tmp}/${tag}/data/gene-subgraphs" -type f | wc -l)" -gt 2 ]]; # 2 because one edge table and one node table
+	while [[ "$(find "${tmp}/${tag}/data/gene-subgraphs" -type f | wc -l)" -gt 2 || "$(find "${tmp}/${tag}/data/MeSH-subgraphs" -type f | wc -l)" -gt 2 ]]; # 2 because one edge table and one node table
 		do 
 			echo "Network-based Nodes Prioritization (SANTA)"
-			cols=$(head -n1 "${tmp}/${tag}/data/gene-subgraphs/${tag}_nodes_table_gene-subgraph_0.tsv" | wc -w)
+			cols=$(head -n1 "${tmp}/${tag}/data/subgraphs/${tag}_nodes_table_subgraph_0.tsv" | wc -w)
 			if [[  "$cols" -lt 10 ]]; then							
 				echo
 				if $rscript "${SCRIPT_DIR}/SANTA_NetRankings.R" "${tmp}/${tag}/" "$tag" "$A"; then
@@ -770,6 +724,9 @@ if [[ "$(cat "${tmp}/${tag}/status.log")" = "$x" ]]; then
 			if [[ ! "$tag" == "$(cat "${tmp}/previous_iteration.txt")" ]]; then		
 				if python "${SCRIPT_DIR}/interquery_from_clique_stats_TSP_EDirect.py" "${tmp}/${tag}/" "$tag" "${tmp}/source_pmids.txt" "$i" "${tmp}/${tag}/${tag}_ordered_queries.tsv" "$comb" "$A" ; then
 		    		echo "Exit code of 0, success"
+		    	elif (($? == 15)); then
+		    		echo "STOP: no significant clique clusters found" > "${tmp}/${tag}/status.log"
+		    		break
 				else
 		    		echo "Exit code of $?, failure"
 		    		set -e
@@ -777,12 +734,12 @@ if [[ "$(cat "${tmp}/${tag}/status.log")" = "$x" ]]; then
 				fi				
 			fi
 			echo
+			echo -e "Completed - A New Set of $(grep -c . "${tmp}/efetch_inputs/${tag}_pmids_to_efetch.txt") PMIDs have been created"
+			echo
+			echo "##############################################################"	
 			# keep track of new and old tags for merging dicts later on
 			prev=$(cat "${tmp}/previous_iteration.txt") 
 			tag=$(cat "${tmp}/new_iteration.txt") # current
-			echo -e "Completed - A New Set of $(grep -c . "${tmp}/efetch_inputs/${tag}_pmids_to_efetch.txt") PMIDs has been created"
-			echo
-			echo "##############################################################"	
 			#$(cat "${tmp}/previous_iteration.txt")
 			to_py="${tag}_pmids_to_efetch.txt" 
 			echo
@@ -943,7 +900,7 @@ if [[ "$(cat "${tmp}/${tag}/status.log")" = "$x" ]]; then
 			echo
 			if [ -z "$(ls -A "${tmp}/${tag}/data/gene-subgraphs")" ]; then
 				echo
-				if python "${SCRIPT_DIR}/networkx_sub_gene_graphs.py" "${tmp}/${tag}/" "$tag" "$thr" "$K"; then
+				if python "${SCRIPT_DIR}/networkx_sub_gene_graphs.py" "${tmp}/${tag}/" "$tag" "$thr" "$K" "$etype"; then
 		    		echo "Exit code of 0, success"
 				else
 		    		echo "Exit code of $?, failure"
@@ -1111,15 +1068,18 @@ cd "$tmp"
 rm -f -- *_iteration.txt
 find . -name '*.pbz2' -type f -delete
 # #
-while IFS= read -r directory
+find . -maxdepth 1 -mindepth 1 -type d -exec basename {} \; > checkdir
+while IFS= read -r subs
 do
-        echo "$directory"
-	if [[ $(find "$directory" -type f | wc -l) -eq 1 ]];then
-		if [[ "$(basename "$(find "$directory" -type f)")" = status.log ]];then
-			rm -rf -- "$directory"
-		fi
-	fi
-done < <(find . -maxdepth 1 -mindepth 1 -type d)
+    echo "$subs"
+    dircont=$(find "$subs" -maxdepth 1 -type f -exec basename {} \;)
+    echo "$dircont"
+    if [[ "$dircont" = "status.log" ]]; then
+        rm -rf -- "$subs"
+        echo "deleted"
+    fi
+done < checkdir
+rm -f -- checkdir
 #
 # for dir in $(find . -maxdepth 1 -mindepth 1 -type d);do
 # 	if [[ "$(\ls "${dir:?}/")" = status.log ]];then
@@ -1135,13 +1095,17 @@ sed -i -e  "1s/.*/$(echo -e "$new_header_node")/" -- */*Complete_nodes_table_sub
 new_header_node=$(echo "$new_header_node" | sed 's/\\tCommunityMembership//')
 sed -i -e "1s/.*/$(echo -e "$new_header_node")/" -- */*Genes_nodes_table_subgraph.tsv	
 sed -i -e "1s/.*/$(echo -e "$new_header_node")/" -- */*MeSH_nodes_table_subgraph.tsv	
-new_header_links="PMID\tKW1\tKW2\tLink\tLink.explicit\tQuerySet\tAuthors\tTitle\tJournal\tVolume\tIssue\tYear\tDOI.link"
+new_header_links="PMID\tKW1\tKW2\tlink\tlink_explicit\tQuerySet"
 sed -i -e "1s/.*/$(echo -e $new_header_links)/" -- */*_Complete_edges_literature_links.tsv
 echo
 echo
+echo "Annotate Gene, MeSH, and Gene/MeSH co-occurrences with PMIDs and Reactome pathway information (if available)..." 
+echo
+$rscript "${SCRIPT_DIR}/annotate_ENQUIRE_nets.R" -t "$oritag" -w "$wd"
+echo
 echo "JOB FINISHED!" 
 echo	
 echo 
-echo "Completed - Textmined network of genes and MESH terms created"
+echo -e "Completed - ENQUIRE Textmined network(s) of genes and MESH terms were created, check the results in ${tmp}"
 echo
-echo "##############################################################"		
\ No newline at end of file
+echo "##############################################################"		
