# Supplementary material for: ENQUIRE automatically reconstructs, expands, and drives enrichment analysis of gene and Mesh co-occurrence networks from context-specific biomedical literature
Source: PLoS Comput Biol. 2025 Feb 11;21(2):e1012745. doi: 10.1371/journal.pcbi.1012745 (PMC11844901; doi:10.1371/journal.pcbi.1012745)
Supplement: S1 Code — It consists of several Python and R scripts orchestrated by the main bash program. Further information is available on https://github.com/Muszeb/ENQUIRE. (ZIP) [file pcbi.1012745.s001.zip › code/clique_expansion.py.rej]

diff a/ENQUIRE_sandbox/usr/bin/code/clique_expansion.py b/ENQUIRE_sandbox/usr/bin/code/clique_expansion.py	(rejected hunks)
@@ -150,59 +150,43 @@ del attr
 ents=comp_node_tbl['KW'].tolist()
 ############
 # COMPARE CLIQUES, T0 VS T1 
-# def maximal_cliques(G, n):
-#     """
-#     Finds all maximal cliques in graph `G` that are of size `size`.
-#     """
-#     mcs = []
-#     for clique in nx.find_cliques(G):
-#         if len(clique) <= n and len(clique)>=3:
-#             mcs.append(clique)
-#     return mcs
-# #
-# PCs=maximal_cliques(comp_Net,len(comp_Net.nodes()))
-# NCs=maximal_cliques(Network,len(Network.nodes()))
-# # 
-# def isexp(nc,PCs):
-# 	return any([all([e in nc for e in pc]) for pc in PCs])
-# #
+def maximal_cliques(G, n):
+    """
+    Finds all maximal cliques in graph `G` that are of size `size`.
+    """
+    mcs = []
+    for clique in nx.find_cliques(G):
+        if len(clique) <= n and len(clique)>=3:
+            mcs.append(clique)
+    return mcs
+#
+PCs=maximal_cliques(comp_Net,len(comp_Net.nodes()))
+NCs=maximal_cliques(Network,len(Network.nodes()))
+# 
+def isexp(nc,PCs):
+	return any([all([e in nc for e in pc]) for pc in PCs])
+#
 ### KEEP NODES WITH NEIGHBOURS IN MORE THAN ONE OF THE PREVIOUS COMMUNITIES ###
 clust_prop=pd.read_csv(prevwd+prev+"_nodes_in_clique-clique_communities_net.tsv",sep='\t')
 clust=pd.Series(clust_prop.membership)
 clust.index=clust_prop.entity.tolist()
 ### here insert user parameter ### 
 tight=int(sys.argv[4])
-print("nodes whose edges bridge at least %i of the previous communities will be added:" % (tight))
+print("nodes bridging at least %i of the previous communities will be added:" % (tight))
 #
 def is_clot(g,tight):
 	l=len(set(clust[clust.index.isin([n for n in Network.neighbors(g)])]))
 	return l>=tight
 #
+# KEEP CLIQUES THAT ARE SUPERSETS OF PREVIOUS ONES
 #NCs=[nc for nc in NCs if isexp(nc,PCs)]
-
-# add edges from good nodes
-
-addedges=[nx.edges(Network,[k]) for k in Network.nodes() if is_clot(k,tight)]
-
-#addedges=list(itertools.chain.from_iterable(addedges))
+addgenes=[k for k in Network.nodes() if is_clot(k,tight)]
 #
-addedges=list(set([tuple(sorted(list(e))) for e in itertools.chain.from_iterable(addedges)]))
+#addgenes=set(itertools.chain.from_iterable(NCs))
 ############
-
-keeNet=Network.edge_subgraph(addedges).copy()
-
-if not keeNet:
-	keeNet=nx.empty_graph()
-
-
-# remove bad and also new nodes #
-
-delnodes=[k for k in set(Network.nodes()) - set(comp_Net.nodes()) if not is_clot(k,tight)]
-
-keeNet.remove_nodes_from(delnodes)
-
+print("found %i new connecting entities" % (len(set(addgenes) - set(comp_Net.nodes()))))
 #
-print("found %i new nodes and %i new edges" % (len(set(keeNet.nodes()) - set(comp_Net.nodes())),len(set(keeNet.edges()) - set(comp_Net.edges()))))
+keeNet=Network.subgraph(addgenes)
 #
 ### now create one big graph and update gene and mesh-only ones
 print("combining networks...")
@@ -370,10 +354,6 @@ queryrec['PMID'] = queryrec['PMID'].apply(str)
 hypes['PMID'] = hypes['PMID'].apply(str)
 hypes=hypes.join(queryrec.set_index('PMID'), on='PMID')
 #
-# citerec=pd.read_csv(tmp1+"efetch_inputs/CitationToPMID_record.tsv",delimiter='\t')
-# citerec['PMID'] = queryrec['PMID'].apply(str)
-# hypes=hypes.join(citerec.set_index('PMID'), on='PMID')
-#
 hypes.to_csv(wd+tag+"_Complete_edges_literature_links.tsv",sep='\t',index=False)
 # recreate network
 cols=list(node_tbl.columns)
