# Supplementary material for: ENQUIRE automatically reconstructs, expands, and drives enrichment analysis of gene and Mesh co-occurrence networks from context-specific biomedical literature
Source: PLoS Comput Biol. 2025 Feb 11;21(2):e1012745. doi: 10.1371/journal.pcbi.1012745 (PMC11844901; doi:10.1371/journal.pcbi.1012745)
Supplement: S1 Code — It consists of several Python and R scripts orchestrated by the main bash program. Further information is available on https://github.com/Muszeb/ENQUIRE. (ZIP) [file pcbi.1012745.s001.zip › code/context_aware_gene_sets_reviewORA_19_06.R]

#
if (isFALSE(exists("libloc"))) {
  libloc=.libPaths()[1]  
}
#
options(Ncpus = 4L)
print(c("library in use:",libloc))
### install missing libraries ###
print("check for missing, required packages...")
#install.packages(c(),repos="https://ftp.fau.de/cran/",lib=libloc,destdir = libloc)
###
# factoextra and randomcolor gridBase excluded
if (!("BiocManager" %in% installed.packages(lib.loc=libloc)[,"Package"])){
  install.packages("BiocManager",repos="https://cloud.r-project.org/",lib=libloc,destdir = libloc)
}
list.of.packages <- c("optparse","lsa","RColorBrewer","openxlsx","igraph","BiocManager","stringr","ggplot2","dplyr","dynamicTreeCut","ppclust")
new.packages <- list.of.packages[!(list.of.packages %in% installed.packages(lib.loc=libloc)[,"Package"])]
if (length(new.packages)>=1){  
  BiocManager::install(new.packages,lib=libloc,destdir = libloc) # FAU mirror
}
### handle failed installations ###
failed.packages <- new.packages[!(new.packages %in% installed.packages(lib.loc=libloc)[,"Package"])]
if (length(failed.packages)>0){
  print("FAILED PACKAGES:")
  print(failed.packages)
  print("##### if the problem persists, try installing these packages into an interactive R shell with ad hoc package versions #####")
}
# create parser object
library(optparse)
# specify our desired options in a list
# by default OptionParser will add an help option equivalent to 
# make_option(c("-h", "--help"), action="store_true", default=FALSE, 
#               help="Show this help message and exit")

option_list <- list( 
    make_option(c("-w", "--directory"), action="store", default=getwd(),
    help="Output directory [default to current working directory]",dest="wd",
    type="character",metavar="path"),
    make_option(c("-e", "--edgetable"),action="store", type="character", default=NULL, 
    help="Path to an ENQUIRE-generated, Gene/MeSH edge table file (required)",
    metavar="path",dest="test_net"),
    make_option(c("-n", "--nodetable"),action="store", type="character", default=NULL, 
    help="Path to an ENQUIRE-generated, Gene/MeSH node table file (required)",
    metavar="path",dest="test_nodes"),
    make_option(c("-t", "--tag"),action="store", type="character", default="ENQUIRE", 
    help="tag prefix (default to 'ENQUIRE')",
    metavar="tag",dest="tag"),
    make_option(c("-d", "--membdeg"),action="store", type="numeric", default=.05, 
    help="minimal membership degree for gene-to-cluster association (default: 0.05), range [0-1]",
    metavar="parameter",dest="d"),
    make_option(c("-r", "--round"),action="store", type="logical", default=T, 
                help="Should membership degrees be rounded to the first significant digit (helps the stability of the results)?\n\t\tdefault: True [T,F]",
                metavar="parameter",dest="r"),
    make_option(c("-s", "--setsize"),action="store", type="numeric", default=2, 
    help="minimal gene set size (default: 2)",
    metavar="parameter",dest="s"),
    make_option(c("-v","--varthreshold"),action="store", type="numeric", default=.95, 
                help="Dimensionality reduction based on the chosen proportion of Variance\n\t\tobserved upon PCA-transforming the inverse-log-similarity between nodes (default: 0.95. range [0-1]).\n\t\tSet it to 1 to use untrasformed, scaled node similarities - not recommended.",
                metavar="variance",dest="thvar"),
    make_option(c("-m","--meshxgs"),action="store", type="numeric", default=4, 
                help="How many MeSH terms which are closest to the cluster centroids should be used to describe a gene set? (default:4)",
                metavar="mesh",dest="meshn"),
    make_option(c("-p","--netpathdata"),action="store", type="character", default=file.path(Sys.getenv('sd'),'input/ENQUIRE-KNet_STRING_RefNet_Reactome_Paths.RData.gz'), 
                help="Path to 'ENQUIRE-KNet_STRING_RefNet_Reactome_Paths.RData.gz' (required).\n\t\tIf using the ENQUIRE.sif singularity image, the default path should point to the containerized copy of the file.",
                metavar="path",dest="NetS2"))

# get command line options, if help option encountered print help and exit,
# otherwise if options not found on command line then set defaults, 
opt <- parse_args(OptionParser(option_list=option_list))
if (is.null(opt$test_net)){
  print("ERROR: missing edge table input!")
  print("Do './ENQUIRE.sif context_aware_gene_sets.R -h' for printing help")
  stop()
}
if (is.null(opt$test_nodes)){
  print("ERROR: missing node table input!")
  print("Do './ENQUIRE.sif context_aware_gene_sets.R -h' for printing help")
  stop()
}
print("parsed options:")
print(str(opt))
print("#####")
###
library(openxlsx)
library(ppclust)
library(igraph)
library(dplyr)
library(ggplot2)
library(dynamicTreeCut)
library(stringr)
library(RColorBrewer)
#### 
set.seed(2202)
test_net <- read.delim(opt$test_net,stringsAsFactors = F)
test_nodes <- read.delim(opt$test_nodes,stringsAsFactors = F)
#
net=graph_from_data_frame(test_net,directed = F,vertices = test_nodes)
net=delete.vertices(net,which(degree(net)==0))
##
## use invlogweighted similarity ####
##
sims=matrix(similarity(net,method='invlogweighted'),
            ncol=vcount(net),
            nrow=vcount(net),
            dimnames = list('colnames'=V(net)$name,'rownames'=V(net)$name))

###
### use ward clustering to simplify genes sets - at least 2 entities per set
###
### scale to reduce the impact of variance on prioritizing directions
#
x=dist(t(scale(t(sims))),method = 'euclidean')
###
wardtree=hclust(x,method = 'ward.D2')
#wardtree$height <- round(wardtree$height, 6) 
set.seed(2202)
clustmesh=setNames(dynamicTreeCut::cutreeDynamic(wardtree,minClusterSize = 2,distM = as.matrix(x)),wardtree$labels)
print("WARD AND DYNAMIC TREE CUT RESULTS:")
print(table(clustmesh))
### extract condensed centers by specifying memberships from ward/treecut ###
### also known as sharding ###
x=as.matrix(x)
pcadat=prcomp(t(scale(t(sims))))
###
if (opt$thvar<1){
  
  PCthr=min(which(summary(pcadat)[['importance']][3,]>=opt$thvar))
  
  print(sprintf("using %i PCs instead of %i original node-similarity-variables",PCthr,vcount(net)))
  
  pcsims=pcadat$x[,1:PCthr]
  shards=tapply(names(clustmesh),factor(unname(clustmesh)),function(rows)(apply(pcsims[match(rows,rownames(pcsims)),],2,mean)))
  shards=do.call('rbind',shards)
  ### use ward for initial memberships ###
  uStart=tapply(names(clustmesh)[order(unname(clustmesh))],factor(sort(unname(clustmesh))),function(rows){
    return(matrix(0.0,nrow = length(rows),ncol=length(levels(factor(unname(clustmesh)))),
                  dimnames = list(rows,levels(factor(unname(clustmesh))))))})
  #
  for (i in names(uStart)){
    uStart[[i]][,i]=rep(1,nrow(uStart[[i]]))
  }
  uStart=do.call('rbind',uStart)
  ### FCM ####
  print("perform FCM with Ward-derived initial centers...")
  set.seed(2202)
  res.fcm <- ppclust::fcm(pcsims,stand = F,memberships = uStart,centers = shards,m=2,fixcent = F,nstart=5,iter.max = 1E5,con.val=1e-9,numseed = 2202)

}else{
  
  shards=tapply(names(clustmesh),factor(unname(clustmesh)),function(rows)(apply(t(scale(t(sims)))[match(rows,rownames(sims)),],2,mean)))
  shards=do.call('rbind',shards)
  ### use ward for initial memberships ###
  uStart=tapply(names(clustmesh)[order(unname(clustmesh))],factor(sort(unname(clustmesh))),function(rows){
    return(matrix(0.0,nrow = length(rows),ncol=length(levels(factor(unname(clustmesh)))),
                  dimnames = list(rows,levels(factor(unname(clustmesh))))))})
  #
  for (i in names(uStart)){
    uStart[[i]][,i]=rep(1,nrow(uStart[[i]]))
  }
  uStart=do.call('rbind',uStart)
  ### FCM ####
  print("perform FCM with Ward-derived initial centers...")
  set.seed(2202)
  res.fcm=ppclust::fcm(t(scale(t(sims))),stand = F,memberships = uStart,centers = shards,m=2,fixcent = F,nstart=5,iter.max = 1E6,con.val=1e-9,numseed = 2202)
}

#
#### ANALYSIS ####
genes=test_nodes[test_nodes[,2,drop=T]=='GENE',1,drop=T]
#print(genes)
#
print("...done, produce output data...")
#### use PCA then custom plot ####
### use defuzzyfied clusters to draw ellipses 
#res.fcm$cluster=setNames(res.fcm$cluster,rownames(sims))
clusts=setNames(res.fcm$cluster,rownames(sims))#setNames(unname(res.fcm$cluster),rownames(sims)[match(names(res.fcm$cluster),rownames(sims))])
pcashard=tapply(names(clusts),factor(unname(clusts)),function(v)(as.data.frame(matrix(pcadat$x[match(v,rownames(pcadat$x)),colnames(pcadat$x)[1:PCthr]],
                                                                                      ncol = PCthr,
                                                                                      nrow = length(v),
                                                                                      dimnames = list(rownames=v,colnames=colnames(pcadat$x)[1:PCthr])))))

pcashardf=bind_rows(pcashard)
pcashardf=cbind('Cluster'=clusts[match(rownames(pcashardf),names(clusts))],pcashardf) #unlist(sapply(names(pcashard),function(n)(rep(n,nrow(pcashard[[n]])))))
pcashard=pcashardf

# Save crisp clusters 
wb <- createWorkbook()

addWorksheet(wb, "PCA-CrispClusters",gridLines = T)
writeDataTable(wb, "PCA-CrispClusters", pcashard, rowNames = T)

#pcashard=cbind(data.frame('Cluster'=unlist(sapply(names(pcashard),function(n)(rep(n,nrow(pcashard[[n]]))))),row.names = names(pcashard)),
#               bind_rows(pcashard))
### gene set parameters ###

d=opt$d
s=opt$s

### genes set of at least 2 - given minimum memberships to cluster ###

if (isTRUE(opt$r)){
  okclust=as.character(seq(1,ncol(res.fcm$u))[apply(res.fcm$u[match(genes,rownames(res.fcm$u)),],
                                                    2,
                                                    function(v)(sum(as.numeric(signif(v,1)>=d))>=s))])
}else{
  okclust=as.character(seq(1,ncol(res.fcm$u))[apply(res.fcm$u[match(genes,rownames(res.fcm$u)),],
                                                    2,
                                                    function(v)(sum(as.numeric(v>=d))>=s))])
}

#### Subset Crisp Cluster df to get only gene-containing clusters of interest #### 

pcashard=pcashard[pcashard$Cluster %in% okclust,]

###


##### implement cluster labels ####
#pcashard$sorting=test_nodes[match(rownames(pcashard),test_nodes$KW),ncol(test_nodes)-2,drop=T]
# ttt=function(row,clus)(res.fcm$u[row,clus])

pcashard$MembDeg=mapply(FUN = function(row,clus)(res.fcm$u[row,clus]),
                        rownames(pcashard),as.numeric(as.character(pcashard$Cluster)))

#pcashard$ranklab=mapply(FUN = function(q,u)(q*u),pcashard$sorting,pcashard$membdeg)
#
# top meshs by closeness to centroid define descriptions #

# vectbyclus=tapply(as.list(as.data.frame(t(x[!(rownames(x) %in% genes),]))),
#                   factor(res.fcm$cluster[!(rownames(x) %in% genes)]),function(l)(l)) # as.list(as.data.frame(t(res.fcm$v)))
#

d2c=res.fcm$d

# subset d2c based on entities and clusters of interest 

d2c=d2c[match(rownames(pcashard),rownames(d2c)),unique(pcashard$Cluster)]

# pcashard$Cluster=factor(as.numeric(pcashard$Cluster),levels = sort(as.numeric(unique(pcashard$Cluster))))

# vectmin=lapply(as.list(as.data.frame(t(res.fcm$v))),function(clus){
#   eucres=apply(x[!(rownames(x) %in% genes),],1,function(v)(sqrt(sum((clus - v)^2))))
#   return(names(eucres[order(eucres)[1:4]]))})

vectmin=lapply(as.list(as.data.frame(d2c[!(rownames(d2c) %in% genes),])),function(clus){
  return(rownames(d2c[!(rownames(d2c) %in% genes),])[order(clus)[1:opt$meshn]])})

#
names(vectmin)=as.numeric(str_extract(names(vectmin),pattern = '[0-9]+'))
#
labs=unlist(lapply(vectmin,function(x)(paste(str_trunc(str_remove_all(x,"\\/.+$"),width = 18), sep = '',collapse=', '))))
labslong=unlist(lapply(vectmin,function(x)(paste(x,sep = '',collapse=', '))))
###
pcashard$lab=labs[match(pcashard$Cluster,names(labs))]
pcashard$lablong=labslong[match(pcashard$Cluster,names(labslong))]
#### save also complete mesh-cluster associations ####
fullmesh2cl=data.frame(cl=unname(res.fcm$cluster),en=rownames(res.fcm$u))
#fullmesh2cl=fullmesh2cl[!(fullmesh2cl$en %in% rownames(testmat)), ]
fullmeshs=tapply(fullmesh2cl$en,factor(fullmesh2cl$cl),function(v)(paste(v,sep=', ',collapse = ' | ')))
pcashard$Category=test_nodes[match(rownames(pcashard),test_nodes$KW),2,drop=T]
clust2name=setNames(pcashard$Cluster,pcashard$lab)
clust2name=clust2name[!(duplicated(names(clust2name)))]
####
# ### PIE CHART REPRESENTATION ###
# props=lapply(rownames(res.fcm$u),function(r)(setNames(res.fcm$u[r,,drop=T],colnames(res.fcm$u))))
# names(props)=rownames(res.fcm$u)

# ### account for vectors of just 0s
# if (all(sapply(props,function(v)(all(v<=0.05))))){
#   print("WARNING: ALL PREDICTED MEMBERSHIP DEGREES ARE < 5%")
#   print("The clusters are highly fuzzy")
#   print("proportions will be kept intact")
# }else{
#   print('simplify memberships based on a minimum of 5% memberships')
#   props=lapply(props,function(v)(ifelse(v >= d,v,0)))
#   props[sapply(props,function(v)(all(v < d)))]=lapply(props[sapply(props,function(v)(all(v < d)))],function(v)(rep(1/length(v),length(v))))  
# }
# #
#### GENERATE OUTPUT TABLES ####

# 1)= genes x cluster name membership degree #

addWorksheet(wb, "GenesXClusterMembDeg",gridLines = T)
gcmat=res.fcm$u[match(genes,rownames(res.fcm$u)),]
writeDataTable(wb, "GenesXClusterMembDeg", as.data.frame(gcmat), rowNames = T)

# 2) gene sets according to s/d
addWorksheet(wb, "FuzzyGeneSets",gridLines = T)

if (isTRUE(opt$r)){ 
  gcl=apply(gcmat[,
                  intersect(as.numeric(str_match(colnames(gcmat),"[0-9]+")[,1]),
                            unname(clust2name))],2,function(cls)(rownames(gcmat)[signif(cls,1)>=d]))
}else{
  gcl=apply(gcmat[,
                  intersect(as.numeric(str_match(colnames(gcmat),"[0-9]+")[,1]),
                            unname(clust2name))],2,function(cls)(rownames(gcmat)[cls>=d]))
}

gcl=gcl[which(lengths(gcl)>=s)]
ml=max(lengths(gcl))
gcl=lapply(gcl,function(v)(c(v,rep('',ml-length(v)))))
gcl=rbind(labslong[str_match(names(gcl),"[0-9]+")[,1]],as.data.frame(gcl))
rownames(gcl)=c('MeSH Centroids (4)',seq(1,nrow(gcl)-1))
writeDataTable(wb, "FuzzyGeneSets", gcl, rowNames = T)

### ORA ####

print("perform ORA to test overlap between Reactome pathways and the observed gene sets")

gs2ora=gcl[-c(1),]
colnames(gs2ora)=unname(unlist(gcl[1,,drop=T]))

gs2ora=as.list(gs2ora)
gs2ora=lapply(gs2ora,function(v)(v[v!='']))

# check gene sets with the same genes in #

gscollapse=sapply(gs2ora,function(v)(paste(sort(v),collapse = '_',sep='_')))

gsdups=sapply(unique(gscollapse),function(v)(which(unname(gscollapse)==v)))

gsdups=gsdups[sapply(gsdups,length)>1]

if (length(gsdups)>0){
  for (i in gsdups){
    gs2merge=unique(unlist(gs2ora[i]))
    gs2mergename=paste(names(gs2ora[i]),sep='_AND_',collapse = '_AND_')
    gs2ora[[gs2mergename]]=gs2merge
  }
  gs2ora[unname(unlist(gsdups))]=NULL  
}

print(sprintf("A total %i unique genes are arranged into %i distinct gene sets",
      length(unique(unlist(gs2ora))),length(gs2ora)))

excluded_genes=setdiff(genes,unique(unlist(gs2ora)))

if (length(excluded_genes)>0){
  print("warning: these genes were not be included in the gene set reconstruction:")
  print(excluded_genes)
  print(sprintf("This is because their membership degree towards non-empty, defuzzyfied clusters is less than %f or those clusters contain less than %i genes",d,s))
}


# LOAD REACTOME GENE SETS ### 

load(opt$NetS2)

# subset pathways according to the universe ()

paths2uni=pathways[names(pathways) %in% unique(unlist(gs2ora))]

okpaths=table(unname(paths2uni))
okpaths=names(okpaths)[okpaths>=2]

paths2uni=paths2uni[unname(paths2uni) %in% okpaths]

paths2uni=tapply(names(paths2uni),factor(unname(paths2uni)),function(v)(v))

print(sprintf("a total of %i pathways match the universe and with a resulting size bigger than 2",length(paths2uni)))

# also for Reactome Pathways we have to merge identical sets # 

print("Check if any such universe-restricted pathways are identical and merge those...")

gscollapse=sapply(paths2uni,function(v)(paste(sort(v),collapse = '_',sep='_')))

gsdups=sapply(unique(gscollapse),function(v)(which(unname(gscollapse)==v)))

gsdups=gsdups[sapply(gsdups,length)>1]

if (length(gsdups)>0){
  for (i in gsdups){
    gs2merge=unique(unlist(paths2uni[i]))
    gs2mergename=paste(names(paths2uni[i]),sep='_AND_',collapse = '_AND_')
    paths2uni[[gs2mergename]]=gs2merge
  }
  paths2uni[unname(unlist(gsdups))]=NULL  
}

print(sprintf("a total of %i Fisher's exact tests per observed gene set will be performed",length(paths2uni)))

print("ORA!")

print("note: null overlaps between observed gene sets and Reactome pathways are discarded without testing")

universe=unique(unlist(paths2uni))

gs2oratests=lapply(gs2ora,function(gs){
  gsc=setdiff(universe,gs)
  fishes=lapply(paths2uni,function(p){
    gsover=intersect(gs,p)
    R1C1=length(gsover)
    if (R1C1>0){
      R1C2=length(setdiff(gs,p))
      R2C1=length(intersect(gsc,p))
      R2C2=length(setdiff(gsc,p))
      ft=fisher.test(matrix(c(R1C1,R1C2,R2C1,R2C2),nrow = 2,ncol = 2,byrow = T),alternative = 'g')
      ft$overlap=paste(gsover,collapse = '_',sep='_')
      return(ft)  
    }else{
      return(NULL)
    }
  })
  return(fishes[sapply(fishes,length)>0])
})

gs2oraresdf=data.frame('geneset'=unlist(mapply(function(x,y)(rep(x,y)),names(gs2oratests),sapply(gs2oratests,length))),
                             'pathway'=unlist(sapply(gs2oratests,names)),
                             'ORA.P.Value'=unlist(sapply(gs2oratests,function(v)(sapply(v,'[[','p.value')))),
                             'ORA.Adj.P.Value'=p.adjust(unlist(sapply(gs2oratests,function(v)(sapply(v,'[[','p.value')))),'BH'),
                             'GS.Pathway.Overlap'=unlist(sapply(gs2oratests,function(v)(sapply(v,'[[','overlap'))))
                       )

gs2oraresdf=gs2oraresdf[order(gs2oraresdf$ORA.P.Value),]

addWorksheet(wb, "GeneSets_Reactome_ORA",gridLines = T)
writeDataTable(wb, "GeneSets_Reactome_ORA", gs2oraresdf, rowNames = T)

# save! ####

setwd(opt$wd)
xlsxfile = sprintf("%s_context_aware_gene_sets.xlsx",opt$tag)
saveWorkbook(wb, xlsxfile, overwrite = T) 
