# Supplementary material for: ENQUIRE automatically reconstructs, expands, and drives enrichment analysis of gene and Mesh co-occurrence networks from context-specific biomedical literature
Source: PLoS Comput Biol. 2025 Feb 11;21(2):e1012745. doi: 10.1371/journal.pcbi.1012745 (PMC11844901; doi:10.1371/journal.pcbi.1012745)
Supplement: S1 Code — It consists of several Python and R scripts orchestrated by the main bash program. Further information is available on https://github.com/Muszeb/ENQUIRE. (ZIP) [file pcbi.1012745.s001.zip › code/efetch_references.py]

# PMIDS to Abstract MESH
# exec(open("/home/usr/tam_textmining/code/pmid_to_abs_mesh.py").read())
import os
import sys
#from nltk.corpus.reader.plaintext import PlaintextCorpusReader
import urllib
import urllib.request
import xmltodict
import dpath
from subprocess import check_output
#
def refparse(pmid):
	#
	url="https://eutils.ncbi.nlm.nih.gov/entrez/eutils/elink.fcgi?dbfrom=pubmed&linkname=pubmed_pubmed_refs&id=%s" % (pmid)
	#
	file = urllib.request.urlopen(url)
	data = file.read()
	file.close()
	#
	data = xmltodict.parse(data)
	#print(data)
	refs=dpath.get(data,"**/Link") # list of {Id:value} dicts
	pmids=[ref['Id'] for ref in refs]
	#pmids=[int(p) for p in pmids]
	return pmids
#
def refxtract(pmid):
	query="epost -db pubmed -id %s | efetch -format xml | xtract -pattern Reference -if ArticleId@IdType -equals pubmed -element ArticleId,ArticleId@IdType" %(pmid)
	p1=check_output(query,shell=True)
	p1=p1.decode('utf-8').split('\n')
	p1=[p for p in p1 if p != ""]
	p1=[p.split("\t") for p in p1]
	# p1 has even-length lists by construction 
	refs=[idd[:int(len(idd)/2)][idd[int(len(idd)/2):].index("pubmed")] for idd in p1]
	return refs
#
print("retrieve references from %i articles..." % (len(sys.argv[2:])))
refsout=refxtract(sys.argv[2:])
# for p in sys.argv[2:]:
# 	refs+=refparse(p)
# #
# refs=list(set(refs))
#
print("%i PMIDs have been found" % (len(refsout)))
#
with open(sys.argv[1]+".txt","w") as refs_file:
	refs_file.write('\n'.join(refsout))
#
print("results stored in %s" % (sys.argv[1]+".txt"))
