# Supplementary material for: ENQUIRE automatically reconstructs, expands, and drives enrichment analysis of gene and Mesh co-occurrence networks from context-specific biomedical literature
Source: PLoS Comput Biol. 2025 Feb 11;21(2):e1012745. doi: 10.1371/journal.pcbi.1012745 (PMC11844901; doi:10.1371/journal.pcbi.1012745)
Supplement: S1 Code — It consists of several Python and R scripts orchestrated by the main bash program. Further information is available on https://github.com/Muszeb/ENQUIRE. (ZIP) [file pcbi.1012745.s001.zip › code/networkx_sub_gene_graphs.py]

import os
import sys
import numpy as np 
import pandas as pd
import itertools
from itertools import islice,product,starmap
import multiprocessing as mp
from collections import OrderedDict
import re
import random
from random import sample
import time
import networkx as nx
import bz2
import json
from multiprocess import Process, Manager
from scipy.stats import fisher_exact, hmean
import scipy
import csv
from os import listdir
from os.path import isfile, join
from collections import Counter
import copy
try:
	import _pickle as pickle
except ModuleNotFoundError:
	import pickle
#
# Pickle a file and then compress it into a file with extension 
def compress_pickle(title, data):
	with bz2.BZ2File(title + ".pbz2", "w") as f: 
		pickle.dump(data, f)


#
# decompress .pbz2 file to a variable
def decompress_pickle(file):
	data = bz2.BZ2File(file, "rb") 
	data = pickle.load(data)
	return data


#
print("modules imported")
#
#wd='/home/widmanmx/tam_textmining/'
#tag="iter0"
#
wd= sys.argv[1]
# wd='/home/widmanmx/tam_textmining/'
tag= sys.argv[2] #iter1
#
thr=float(sys.argv[3])
#
etype=sys.argv[5]
#
tmp=''.join(re.split("\/"+tag,wd))
#
if not etype == 'MeSH':

	node_tbl=pd.read_csv(wd+tag+"_Genes_nodes_table_subgraph.tsv",delimiter='\t')
	edge_tbl=pd.read_csv(wd+tag+"_Genes_edges_table_subgraph.tsv",delimiter='\t')
	#
	cols=list(node_tbl.columns)
	# category/label is 2nd column
	cat=cols[1]
	#
	attr={node_tbl[cols[0]][i]:{cols[j]:node_tbl[cols[j]][i] for j in range(1,len(cols))} for i in range(len(node_tbl))}
	#
	Network=nx.from_pandas_edgelist(edge_tbl,'kw1','kw2',['pg','crit_p','edge_weight','inv_edge_weight','R1C1','iteration'])
	# adding node attributes
	nx.set_node_attributes(Network,attr)
	del attr
	#
	genes=node_tbl['KW'].tolist()
	#
	print("Network and attributes loaded")
	# #
	# DETECT GENE SUBGRAPHS AND STORE THEM SEPARATELY
	print("detecting gene subgraphs...")
	Net_genes=Network.subgraph(genes)
	subs=list(Net_genes.subgraph(c).copy() for c in nx.connected_components(Net_genes))
	# get graph size (nodes,edges)
	# at least 3 nodes and 3 edges  -> product at least 9
	subs={net:len(net.nodes())*len(net.edges()) for net in subs}
	#
	K=2#int(sys.argv[4])
	#
	nets=list(subs.keys())
	for net in nets:
		if subs[net] < K:
			del subs[net]
	#
	ser_kwpub=decompress_pickle(wd+"data/"+tag+"_KWtoPub_series.pbz2") # IT HAS TO BE UPDATED ALONG THE ITERATION
	# use m2h_map, if exists, to track forced conversion to human genes (absent in KWtoPub)
	# try:
	# 	m2h_map=decompress_pickle(tmp+"m2h_map_tie_nets.pbz2")
	# 	#m2h_map=pd.Series(m2h_map)
	# except:
	# 	print("no mouse2human mapping found (not into sub-gene graphs expansion yet?)")
	#

	# 
	tot_ids=len(set(itertools.chain.from_iterable(ser_kwpub.tolist())))
	#
	def represent(kw,tot_ids=tot_ids,ser=ser_kwpub):
		if kw in ser_kwpub.index:
			return len(ser[kw])/tot_ids
		else:
			print(kw)
			return 0
	#
	if len(subs)>=1:
		print("Found %i subgraph(s) with a 'characteristic connectivity' >= %i" % (len(subs),K))
		rank=list(subs.values())
		# create a sorted duplicate of rank, then translate to actual rankings
		srank=copy.deepcopy(rank)
		srank.sort(reverse=True)
		taken=[]
		for key in subs:
			r=srank.index(subs[key])#srank.index(subs[l[i]])#
			if r in taken:
				r=max(taken)+1	
			taken.append(r)
			subs[key]=r
		# create separated edge and table list
		print('calculating centralities (sub-net specific)')
		for key,val in subs.items():
			#
			# PRUNE BY REPRESENTATIVENESS
			nodes=list(key.nodes())
			# convert if a m2h map is available
			# if "m2h_map" in globals():
			# 	nodes=m2h_map[nodes].tolist()
			# #
			repGT=100*(len(set(itertools.chain.from_iterable(ser_kwpub[ser_kwpub.index.intersection(nodes)].tolist())))/tot_ids)
			repGM=100*(hmean(list(map(represent,nodes))))
			print('graph:',val,repGT, repGM)
			if repGT >= thr: # pruning threshold
				#
				# closeness=nx.closeness_centrality(key,distance='inv_edge_weight')
				# nx.set_node_attributes(key,closeness,"closeness_cnt")
				# #
				# betweenness=nx.betweenness_centrality(key,weight='inv_edge_weight')
				# nx.set_node_attributes(key,betweenness,"betweenness_cnt")
				# #
				# strength=dict(key.degree(weight='edge_weight'))
				# nx.set_node_attributes(key,strength,'strength')
				#
				edge_tbl=nx.to_pandas_edgelist(key,source='kw1',target='kw2')
				node_tbl=pd.DataFrame.from_dict(dict(key.nodes(data=True)), orient='index')
				node_tbl=node_tbl.reset_index()
				node_tbl=node_tbl.rename(columns={"index": "entity"})
				node_tbl['repGM']=[repGM]*len(node_tbl)
				node_tbl['repGT']=[repGT]*len(node_tbl)
				node_tbl.to_csv(wd+"/data/gene-subgraphs/"+tag+"_nodes_table_gene-subgraph_"+str(val)+".tsv",sep='\t',index=False)
				edge_tbl[['kw1','kw2','pg','crit_p','edge_weight','inv_edge_weight','R1C1','iteration']].to_csv(wd+"/data/gene-subgraphs/"+tag+"_edges_table_gene-subgraph_"+str(val)+".tsv",sep='\t',index=False)

			#
	print("gene-only subgraphs stored")
####
if not etype == 'Genes':

	outdir = wd+"/data/MeSH-subgraphs/"
	if not os.path.exists(outdir):
		os.mkdir(outdir)

	node_tbl=pd.read_csv(wd+tag+"_MeSH_nodes_table_subgraph.tsv",delimiter='\t')
	edge_tbl=pd.read_csv(wd+tag+"_MeSH_edges_table_subgraph.tsv",delimiter='\t')
	#
	cols=list(node_tbl.columns)
	# category/label is 2nd column
	cat=cols[1]
	#
	attr={node_tbl[cols[0]][i]:{cols[j]:node_tbl[cols[j]][i] for j in range(1,len(cols))} for i in range(len(node_tbl))}
	#
	Network=nx.from_pandas_edgelist(edge_tbl,'kw1','kw2',['pg','crit_p','edge_weight','inv_edge_weight','R1C1','iteration'])
	# adding node attributes
	nx.set_node_attributes(Network,attr)
	del attr
	#
	genes=node_tbl['KW'].tolist()
	#
	print("Network and attributes loaded")
	# #
	# DETECT GENE SUBGRAPHS AND STORE THEM SEPARATELY
	print("detecting MeSH subgraphs...")
	Net_genes=Network.subgraph(genes)
	subs=list(Net_genes.subgraph(c).copy() for c in nx.connected_components(Net_genes))
	# get graph size (nodes,edges)
	subs={net:len(net.nodes())*len(net.edges()) for net in subs}
	#
	K=2
	#
	nets=list(subs.keys())
	for net in nets:
		if subs[net] < K:
			del subs[net]
	#
	ser_kwpub=decompress_pickle(wd+"data/"+tag+"_KWtoPub_series.pbz2") # IT HAS TO BE UPDATED ALONG THE ITERATION
	# use m2h_map, if exists, to track forced conversion to human genes (absent in KWtoPub)
	# try:
	# 	m2h_map=decompress_pickle(tmp+"m2h_map_tie_nets.pbz2")
	# 	#m2h_map=pd.Series(m2h_map)
	# except:
	# 	print("no mouse2human mapping found (not into sub-gene graphs expansion yet?)")
	#

	# 
	tot_ids=len(set(itertools.chain.from_iterable(ser_kwpub.tolist())))
	#
	def represent(kw,tot_ids=tot_ids,ser=ser_kwpub):
		if kw in ser_kwpub.index:
			return len(ser[kw])/tot_ids
		else:
			print(kw)
			return 0
	#
	if len(subs)>=1:
		print("Found %i subgraph(s) with a 'characteristic connectivity' >= %i" % (len(subs),K))
		rank=list(subs.values())
		# create a sorted duplicate of rank, then translate to actual rankings
		srank=copy.deepcopy(rank)
		srank.sort(reverse=True)
		taken=[]
		for key in subs:
			r=srank.index(subs[key])#srank.index(subs[l[i]])#
			if r in taken:
				r=max(taken)+1	
			taken.append(r)
			subs[key]=r
		# create separated edge and table list
		print('calculating centralities (sub-net specific)')
		for key,val in subs.items():
			#
			# PRUNE BY REPRESENTATIVENESS
			nodes=list(key.nodes())
			# convert if a m2h map is available
			# if "m2h_map" in globals():
			# 	nodes=m2h_map[nodes].tolist()
			# #
			repGT=100*(len(set(itertools.chain.from_iterable(ser_kwpub[ser_kwpub.index.intersection(nodes)].tolist())))/tot_ids)
			repGM=100*(hmean(list(map(represent,nodes))))
			print('graph:',val,repGT, repGM)
			if repGT >= thr: # pruning threshold
				#
				# closeness=nx.closeness_centrality(key,distance='inv_edge_weight')
				# nx.set_node_attributes(key,closeness,"closeness_cnt")
				# #
				# betweenness=nx.betweenness_centrality(key,weight='inv_edge_weight')
				# nx.set_node_attributes(key,betweenness,"betweenness_cnt")
				# #
				# strength=dict(key.degree(weight='edge_weight'))
				# nx.set_node_attributes(key,strength,'strength')
				#
				edge_tbl=nx.to_pandas_edgelist(key,source='kw1',target='kw2')
				node_tbl=pd.DataFrame.from_dict(dict(key.nodes(data=True)), orient='index')
				node_tbl=node_tbl.reset_index()
				node_tbl=node_tbl.rename(columns={"index": "entity"})
				node_tbl['repGM']=[repGM]*len(node_tbl)
				node_tbl['repGT']=[repGT]*len(node_tbl)
				node_tbl.to_csv(wd+"/data/MeSH-subgraphs/"+tag+"_nodes_table_MeSH-subgraph_"+str(val)+".tsv",sep='\t',index=False)
				edge_tbl[['kw1','kw2','pg','crit_p','edge_weight','inv_edge_weight','R1C1','iteration']].to_csv(wd+"/data/MeSH-subgraphs/"+tag+"_edges_table_MeSH-subgraph_"+str(val)+".tsv",sep='\t',index=False)

			#
	print("gene-only subgraphs stored")
