# Supplementary material for: ENQUIRE automatically reconstructs, expands, and drives enrichment analysis of gene and Mesh co-occurrence networks from context-specific biomedical literature
Source: PLoS Comput Biol. 2025 Feb 11;21(2):e1012745. doi: 10.1371/journal.pcbi.1012745 (PMC11844901; doi:10.1371/journal.pcbi.1012745)
Supplement: S1 Code — It consists of several Python and R scripts orchestrated by the main bash program. Further information is available on https://github.com/Muszeb/ENQUIRE. (ZIP) [file pcbi.1012745.s001.zip › code/parse_pubtator_bioc.py]

import os
import sys
#from nltk.corpus.reader.plaintext import PlaintextCorpusReader
import numpy as np 
import pandas as pd
import itertools
import multiprocessing as mp
from collections import OrderedDict
from nltk.stem import WordNetLemmatizer
import re
import random
from Bio import Entrez
from Bio.Entrez import efetch,esearch, read
from scipy.spatial import distance_matrix
import networkx as nx
import bz2
import json
import gzip
from multiprocess import Pool
import time
from itertools import islice
import nltk
nltk.download('wordnet')
nltk.download('stopwords')
from nltk.corpus import stopwords
import string
nltk.download('words')
from nltk.corpus import words
from nltk.stem import WordNetLemmatizer
from english_words import english_words_set
from thinc.api import fix_random_seed
import spacy
import scispacy
import xmltodict
import dpath
from collections import ChainMap
import random
from itertools import compress
import argparse, glob
#import abbreviations
#from abbreviations import schwartz_hearst
#import nltk
#from sklearn.datasets import load_files
#nltk.download('wordnet')
#nltk.download('stopwords')
try:
    import _pickle as pickle
except ModuleNotFoundError:
    	import pickle
#
# Pickle a file and then compress it into a file with extension 
def compress_pickle(title, data):
	with bz2.BZ2File(title + ".pbz2", "w") as f: 
		pickle.dump(data, f)
#
# decompress .pbz2 file to a variable
def decompress_pickle(file):
	data = bz2.BZ2File(file, "rb") 
	data = pickle.load(data)
	return data

###
parser = argparse.ArgumentParser()
parser.add_argument("--files",metavar='path',type=str,required=True,nargs='+',
    help="Path to files to be processed; enclose in quotes, accepts * as wildcard for directories or filenames")
parser.add_argument('--outtag',default="Bioc_FullText",
	help="A tag, possibly including a path, to be prepended to the full text output Python dict. Default: 'Bioc_FullText'")

args = parser.parse_args()
#print(args.files)

files = args.files

xmlfiles=[]
for f in files:
	#print(f)
	try: 
		with open(f,'r') as xml:
			xml=xmltodict.parse(xml.read()) 
			xmlfiles.append(xml)
	except Exception as e:
		print("error with file %s: %s" % (f,e))
	### pass a glob of XML files - bioC format ###
def parse_bioc(xml,tag):
	#print(tag)
	# with open(xmlfile,'r') as xml:
	# 	xml=xmltodict.parse(xml.read())
	# 	#keys=dpath.values(xml,"**/@key") 
		#texts=dpath.values(xml,"**/#text")
	docs=dpath.values(xml,"**/document")
	fulltxt=[dpath.values(x,"**/passage/*/text") for x in docs]
	fulltxt=[''.join(x) for x in fulltxt]
	#
	def afil(node):
		if 'NCBI Gene identifier' in dpath.values(node,"**/@key"):
			return True
		return False

	# 
	anns=[dpath.values(x,"**/annotation",afilter=afil) for x in docs]
	# MUST BE LIST OF LISTS # 
	anns=[[[x] if type(x)!=list else x for x in ann] for ann in anns]
	anns=[list(itertools.chain.from_iterable(x)) for x in anns]
	# three-layer nested list [[[]]]
	anns=[pd.DataFrame.from_dict(ann) for ann in anns]
	#
	def parseinfon(x,field):
		if type(x)==dict:
			return dpath.get(x,field)
		else:
			return ';'.join([dpath.get(y,field) for y in x if dpath.get(y,"@key")=='NCBI Gene identifier'])
#	
	for ann in anns:
		try:
			ann['offset']=ann.location.apply(lambda x: dpath.get(x,"@offset"))
			ann['length']=ann.location.apply(lambda x: dpath.get(x,"@length"))
		except Exception as e:
			print(e)
		try:
			ann['key']=ann.infon.apply(lambda x: parseinfon(x,"@key"))
			ann['key-id']=ann.infon.apply(lambda x: parseinfon(x,"#text"))
		except Exception as e:
			print(e)
	for ann in anns:
		try:
			ann.loc[ann.key=="NCBI Gene identifier",['@id','text','offset','length','key','key-id']].to_csv(os.path.basename(tag)+"parsed.tsv",sep='\t',index=False)
		except Exception as e:
			print(e)
	#return {'fulltext':fulltxt}.update({"parsed_genes_"+str(k):anns[k].loc[anns[k].key=="NCBI Gene identifier",['@id','text','offset','length','key','key-id']] for k in range(len(anns))})
	return ' '.join(fulltxt)

if not files:
    print('File does not exist.')

else:
	fuldict=dict({"parsed_"+os.path.basename(k)+".tsv":parse_bioc(j,k) for k,j in zip(files,xmlfiles)})
	#print(fuldict)
	compress_pickle(args.outtag, fuldict)
