# Supplementary material for: ENQUIRE automatically reconstructs, expands, and drives enrichment analysis of gene and Mesh co-occurrence networks from context-specific biomedical literature
Source: PLoS Comput Biol. 2025 Feb 11;21(2):e1012745. doi: 10.1371/journal.pcbi.1012745 (PMC11844901; doi:10.1371/journal.pcbi.1012745)
Supplement: S1 Code — It consists of several Python and R scripts orchestrated by the main bash program. Further information is available on https://github.com/Muszeb/ENQUIRE. (ZIP) [file pcbi.1012745.s001.zip › code/query_gene_collection.py]

import argparse
import os
import sys
import numpy as np 
import pandas as pd
import subprocess
import itertools
import re
import time
import bz2
import json
import math
import csv
from english_words import english_words_set
from nltk.corpus import words
import warnings
try:
    import _pickle as pickle
except ModuleNotFoundError:
    import pickle
#
warnings.simplefilter(action='ignore', category=FutureWarning)
# Pickle a file and then compress it into a file with extension 
def compress_pickle(title, data):
    with bz2.BZ2File(title + ".pbz2", "w") as f: 
        pickle.dump(data, f)

#
# decompress .pbz2 file to a variable
def decompress_pickle(file):
    data = bz2.BZ2File(file, "rb") 
    data = pickle.load(data)
    return data

def main():

    global words
    global english_words_set

    parser = argparse.ArgumentParser(description='QUERY PRIMARY LITERATURE SUPPORTING A GENE-GENE NETWORK, RESTRICED TO A BIOMEDICAL CONCEPT (MESH)')
    
    #### Define your command-line arguments
    parser.add_argument('--input', required=True, help="Path to a gene collection in TSV or CSV format, having one column (gene list) or two (gene edgelist), and no rownames.")
    parser.add_argument('--ncols', default=1, type=int, choices=[1,2],help="Number of columns to be extracted from the gene collection, defaults to 1. (1 for gene list, 2 for edgelist). Any additional column is omitted.")
    parser.add_argument('--header', action='store_const',const=0, default=None, help="Enable this option if the gene collection file has a header.")
    parser.add_argument('--mesh', required=True, help="Path to a plain text file with one unquoted MeSH Descriptor per line. These MeSHs will be queried together with each gene/gene pair ('AND' concatenation). Check https://meshb.nlm.nih.gov for viewing the MeSH dictionary.")
    parser.add_argument('--inputdir',default=None, help="Path/to/directory/ where the 'input' subfolder with MeSH and gene alias dictionaries resides. If using 'ENQUIRE.sif', it defaults to the containerized input folder. WARNING: this option is still under development, to allow users to set different species targets and subsequently change the H.s. specific metadata.")
    parser.add_argument('--outtag',default="ENQUIRE_query_from_genes", help="A tag, possibly including a path, to be prepended to the output files. Default: 'ENQUIRE_query_from_gene'")
    ####

    # Parse the command-line arguments
    args = parser.parse_args()

    # Sanity checks and arg parsing
    if args.input:
        print(f"gene edgelist file: {args.input}")
    else:
        print("FATAL: gene edgelist file not provided.")
        exit(1)

    if args.mesh:
        print(f"MeSH descriptors file: {args.mesh}")
    else:
        print("FATAL: gene edgelist not provided.")
        exit(1)

    if args.header:
        print("edgelist has a header.")
    
    if not args.inputdir:
        if 'sd' in os.environ.keys():
            sd=os.environ['sd']
        else:
            print("FATAL: input data folder not provided.")
            exit(1)
    else:
        print(f"Set input data folder: {args.inputdir}")
        sd=args.inputdir

    #### INPUT PROCESSING 

    aliasdf=pd.read_csv(sd+'/input/aliases_uniprotensembl_as_df_Paralogues.tsv',sep='\t')
    # remove bad aliases
    aliases=aliasdf.alias_symbol.tolist()
    # unless they are reference genes => regardless being a reference gene
    #
    bad_hits=list(set(filter(lambda x: re.match("^[a-zA-Z]{1,2}$",str(x)),aliases)))
    aliasdf=aliasdf[~aliasdf['alias_symbol'].isin(bad_hits)]
    #
    english_words_set= english_words_set.union(set(words.words()))
    #
    greek_alphabet = {
        b'\xce\x91':     'Alpha',
        b'\xce\x92':     'Beta',
        b'\xce\x93':     'Gamma',
        b'\xce\x94':     'Delta',
        b'\xce\x95':     'Epsilon',
        b'\xce\x96':     'Zeta',
        b'\xce\x97':     'Eta',
        b'\xce\x98':     'Theta',
        b'\xce\x99':     'Iota',
        b'\xce\x9a':     'Kappa',
        b'\xce\x9b':     'Lamda',
        b'\xce\x9c':     'Mu',
        b'\xce\x9d':     'Nu',
        b'\xce\x9e':     'Xi',
        b'\xce\x9f':     'Omicron',
        b'\xce\xa0':     'Pi',
        b'\xce\xa1':     'Rho',
        b'\xce\xa3':     'Sigma',
        b'\xce\xa4':     'Tau',
        b'\xce\xa5':     'Upsilon',
        b'\xce\xa6':     'Phi',
        b'\xce\xa7':     'Chi',
        b'\xce\xa8':     'Psi',
        b'\xce\xa9':     'Omega',
        b'\xce\xb1':     'alpha',
        b'\xce\xb2':     'beta',
        b'\xce\xb3':     'gamma',
        b'\xce\xb4':     'delta',
        b'\xce\xb5':     'epsilon',
        b'\xce\xb6':     'zeta',
        b'\xce\xb7':     'eta',
        b'\xce\xb8':     'theta',
        b'\xce\xb9':     'iota',
        b'\xce\xba':     'kappa',
        b'\xce\xbb':     'lamda',
        b'\xce\xbc':     'mu',
        b'\xce\xbd':     'nu',
        b'\xce\xbe':     'xi',
        b'\xce\xbf':     'omicron',
        b'\xcf\x80':     'pi',
        b'\xcf\x81':     'rho',
        b'\xcf\x83':     'sigma',
        b'\xcf\x84':     'tau',
        b'\xcf\x85':     'upsilon',
        b'\xcf\x86':     'phi',
        b'\xcf\x87':     'chi',
        b'\xcf\x88':     'psi',
        b'\xcf\x89':     'omega',
    }

    # special handling of greek letters: remove them from english dictionary
    english_words_set=english_words_set - set(greek_alphabet.values())  
    # SETUP GENE DICTIONARIERS FOR H.s and M.m
    # human and mouse genes
    #aliasdf = pd.read_csv(sd+'input/gene_aliases_df.tsv',sep='\t')
    aliasdf=aliasdf.dropna()
    #
    def alclean(al):
        def greek_sub_a(m):
            if m.group() is not None:
                try: 
                    return greek_alphabet[m.group().encode('utf-8')]
                except:
                    return ''
            #
        if al in english_words_set:
            return False
        elif bool(re.search("^[a-zA-Z]{1,2}$|^[\W\d]+$", al)):
            return False
        elif al in greek_alphabet.values():
            return False
        else:
            al=re.sub("[\(\)\[\]]",'',al)
            al=re.sub('''"''',"'",al)
            al=re.sub('[\u0080-\uFFFF]',greek_sub_a,al)
            return al
    #
    aliasdf['alias_symbol']=aliasdf['alias_symbol'].apply(alclean,1)
    # ``ser.astype(object).apply()``
    # remove 1-2 letters only aliases
    aliasdf=aliasdf[~(aliasdf.alias_symbol==False)]
    # ####
    print("##############")
    ####
    if bool(re.search("\.[cC][sS][vV]$", args.input)):
        conqnet=pd.read_csv(args.input,sep=',',header=args.header)
    elif bool(re.search("\.[tT][sS][vV]$", args.input)):
        conqnet=pd.read_csv(args.input,sep='\t',header=args.header)
    else:
        print(f"FATAL: unrecognized edgelist extension: {args.input}")
        exit(1)
    ####
    def formatgene(i):
        if i in aliasdf.symbol.values: # it's a gene                            
            # detect then all aliases
            aliases=aliasdf[aliasdf['symbol']==i]['alias_symbol'].tolist()
            aliases=['+'.join(al.split())+"[tiab]" for al in aliases] # add "NOT review" at the end NOT review[pt]" for al in aliases]
            return "("+" OR ".join(aliases)+")"
        else:
            return None

    def formatmesh(i):
        if  i.count('/') == 1:
            mesh,subh= i.split('/') # take care of subheadings
            #mesh=ref_mesh[mesh] # convert to original
            #mesh=mesh.split()
            mesh='+'.join(mesh.split()) # fill spaces
            subh='+'.join(subh.split()) # fill spaces
            query=mesh+'/'+subh+"[mh]" # NOT review[pt]"
        elif i.count('/') == 0:
            #mesh=ref_mesh[i] # convert to original
            mesh='+'.join(i.split()) # fill spaces
            query=mesh+"[mh]" #" NOT review[pt]"
        else: 
            print("WARNING! MULTIPLE SUBHEADINGS DETECTED! CHECK CODE")
            mesh,subh= i.split('/')[:2] # take care of subheadings
            #mesh=ref_mesh[mesh] # convert to original
            #mesh=mesh.split()
            mesh='+'.join(mesh.split()) # fill spaces
            subh='+'.join(subh.split()) # fill spaces
            query=mesh+'/'+subh+"[mh]" # NOT review[pt]"
        return query

    ####
    genepairs=conqnet.iloc[:,:args.ncols]
    genepairs=genepairs.drop_duplicates()
    #
    with open(args.mesh,"r") as file:
        meshlist=file.read().splitlines() #file.readlines()   
    ####
    genequeries=genepairs.apply(lambda x: [formatgene(i) for i in x],axis=1).to_list()
    genequeries={k:v for k,v in zip(genepairs.itertuples(index=False, name=None),genequeries)}
    genekeys=list(genequeries.keys())
    ##
    for k in genekeys:
        if None in genequeries[k]:
            del genequeries[k]       

    ##
    # remove queries with "none"
    genequeries={k:' AND '.join(v) for k,v in genequeries.items()}
    print("number of parsed query candidates: %i" % (genepairs.shape[0],))
    print("effective number of  queries: %i" % (len(genequeries)))
    #
    meshqueries=[' AND '.join([formatmesh(i) for i in meshlist])]*len(genequeries)
    ##### query! ######
    def uidlist(genes,mesh):
        # efetch 1st kw, efilter with the others, then filter out reviews #
        query='''esearch -db pubmed -query "''' + " AND ".join([genes,mesh])+''' NOT review[pt]"'''#" efilter -query " % (webenvfile,keysform[0])
        #query="cat %s | esearch -query %s | efilter -query " % (webenvfile,keysform[0])
        #query1=" | efilter -query ".join(keysform[1:])
        query=query+" | efetch -format uid"
        print(query)
        # shell=True,stdout=subprocess.PIPE,stderr=subprocess.STDOUT
        #stderr=subprocess.DEVNULL
        hits=subprocess.check_output(query,shell=True,stderr=subprocess.DEVNULL).decode('utf-8').split('\n')#.read().split('\n')
        #hits=hits.communicate()[0].decode('utf-8').split('\n')
        hits=[i for i in hits if i != '']
        #hits=os.popen("cat test_out.txt | esearch -query '%s' | efetch -format uid" % (key)).read().split('\n')
        #hits=list(set(hits)-set(prev_ids))
        print("\nThe query generated %i new PMIDs\n" % (len(hits)))
        return hits
    
    ###   
    start=time.time()    
    queryres={k:uidlist(g,m) for k,g,m in zip(genequeries.keys(),genequeries.values(),meshqueries)}
    print('elapsed query time: %.2f seconds' % (time.time()-start,))
    queryresall=list(set(itertools.chain.from_iterable(queryres.values())))
    #### also return statistics on pmids-match-per-edge
    querystats=pd.DataFrame({k+(len(v),) for k,v in queryres.items()},columns=list(genepairs.columns)+['Matching PMIDs'])
    querystats['MeSH List']=meshqueries[0]
    genemerge=genepairs.merge(querystats,how='left')
    genemerge=genemerge.fillna(0)
    genemerge.to_csv(args.outtag+"_stats.tsv",sep='\t',header=True,index=False)
    ####
    print("A total of %i PMIDs has been collected" % (len(queryresall),))
    #### SAVE OUTPUT! ####

    with open(args.outtag+".txt","w") as f:
        for pmid in queryresall:
            f.writelines(str(pmid)+'\n')

if __name__ == '__main__':
    main()
