# Supplementary material for: ENQUIRE automatically reconstructs, expands, and drives enrichment analysis of gene and Mesh co-occurrence networks from context-specific biomedical literature
Source: PLoS Comput Biol. 2025 Feb 11;21(2):e1012745. doi: 10.1371/journal.pcbi.1012745 (PMC11844901; doi:10.1371/journal.pcbi.1012745)
Supplement: S1 Code — It consists of several Python and R scripts orchestrated by the main bash program. Further information is available on https://github.com/Muszeb/ENQUIRE. (ZIP) [file pcbi.1012745.s001.zip › code/run_enquire.py]

import os
import sys
import numpy as np 
import pandas as pd
import subprocess
import glob 
import re
import bz2

# ===================================

# import ENQUIRE
from ENQUIRE import run

# ------

# output_=ENQUIRE.run('SplicingFactors_Neoplasms_Antigens', 'pmid-ferroptosis_ImmuneSystem.txt',      1,     "/Users/surya/Documents/GITHUB-REPOSITORIES/ENQUIRE/",     4,2,3,"all",6)
output_=run('SplicingFactors_Neoplasms_Antigens', 'pmid-ferroptosis_ImmuneSystem.txt',      1,     "/Users/surya/Documents/GITHUB-REPOSITORIES/ENQUIRE/",     4,2,3,"all",6)

# ===================================

print(output_)
