# Supplementary material for: ENQUIRE automatically reconstructs, expands, and drives enrichment analysis of gene and Mesh co-occurrence networks from context-specific biomedical literature
Source: PLoS Comput Biol. 2025 Feb 11;21(2):e1012745. doi: 10.1371/journal.pcbi.1012745 (PMC11844901; doi:10.1371/journal.pcbi.1012745)
Supplement: S1 Code — It consists of several Python and R scripts orchestrated by the main bash program. Further information is available on https://github.com/Muszeb/ENQUIRE. (ZIP) [file pcbi.1012745.s001.zip › code/blueprint_docker.def]

Bootstrap: docker
From: debian

%files
  # run from ENQUIRE directory
  code /ENQUIRE/code
  input /ENQUIRE/input

%post
  # Install minimal dependencies
  apt-get update
  apt-get install -y curl bzip2 perl

  # Create environment for micromamba
  mkdir -p /opt/env/micromamba

  # Download micromamba
  curl -Ls https://micro.mamba.pm/api/micromamba/linux-64/latest | tar -xvj bin/micromamba

  # Setup the base environment
  export MAMBA_ROOT_PREFIX=/opt/env/micromamba
  eval "$(micromamba shell hook -s posix)"

  # Install EDirect 
  sh -c "$(curl -fsSL ftp://ftp.ncbi.nlm.nih.gov/entrez/entrezdirect/install-edirect.sh)"
  export PATH=$PATH:$HOME/edirect > /dev/null 2>&1 || setenv PATH "${PATH}:$HOME/edirect"

  # Install the packages we want, from the env.yml file
  micromamba create -n ENQUIRE 
  micromamba activate ENQUIRE
  micromamba install -y -q -f ENQUIRE/input/ENQUIRE.yml
  pip install -r ENQUIRE/input/PackagesNotFound.txt
  
  # Install R libraries

  Rscript ENQUIRE/code/install_R_libraries.R

  # Install Pandoc

  apt-get install -y pandoc

  # Clean
  
  micromamba clean --all --yes

%environment
  # Environment available at runtime, enriched by the 
  # scripts that set up micromamba
  export MAMBA_ROOT_PREFIX=/opt/env/micromamba
  eval "$(micromamba shell hook -s posix)"
  micromamba activate ENQUIRE
  export PATH="/ENQUIRE/code:$PATH"
  export PATH=$PATH:$HOME/edirect > /dev/null 2>&1 || setenv PATH "${PATH}:$HOME/edirect"
  export LANGUAGE = (unset),
  export LC_ALL = "",
  export LC_TIME = "C",
  export LC_MONETARY = "C",
  export LC_CTYPE = "C.UTF-8",
  export LC_ADDRESS = "C",
  export LC_TELEPHONE = "C",
  export LC_NAME = "C",
  export LC_MEASUREMENT = "C",
  export LC_IDENTIFICATION = "C",
  export LC_NUMERIC = "C",
  export LC_PAPER = "C",
  export LANG = "en_US.UTF-8"

%runscript
	echo "Arguments received: $*"
  cd ENQUIRE
	exec ./code/ENQUIRE.sh "$@"
