# Supplementary material for: ENQUIRE automatically reconstructs, expands, and drives enrichment analysis of gene and Mesh co-occurrence networks from context-specific biomedical literature
Source: PLoS Comput Biol. 2025 Feb 11;21(2):e1012745. doi: 10.1371/journal.pcbi.1012745 (PMC11844901; doi:10.1371/journal.pcbi.1012745)
Supplement: S1 Code — It consists of several Python and R scripts orchestrated by the main bash program. Further information is available on https://github.com/Muszeb/ENQUIRE. (ZIP) [file pcbi.1012745.s001.zip › code/check_run_in_SIF.sh]

if [ -n "$1" ]; then
  if [ "${1: -3}" == ".sh" ]; then
    echo "bash script has been passed"
    script_path="/bin/code/$1"
    shift
    exec "$script_path" "$@"
    exit 0
  elif [ "${1: -3}" == ".py" ]; then
    echo "python script has been passed"
    script_path="/bin/code/$1"
    shift
    exec python "$script_path" "$@"
    exit 0
  elif [ "${1: -2}" == ".R" ]; then
    echo "R script has been passed"
    script_path="/bin/code/$1"
    shift
    exec Rscript "$script_path" "$@"
    exit 0
  else
    echo -e "Unknown script extension,\nmust be one of [.sh,.py,.R]"
    echo "Usage: $0 <script_name> [script_arguments]"
    exit 1
  fi
else
    echo "Usage: $0 <script_name> [script_arguments]"
    exit 1
fi
