# Supplementary material for: ENQUIRE automatically reconstructs, expands, and drives enrichment analysis of gene and Mesh co-occurrence networks from context-specific biomedical literature
Source: PLoS Comput Biol. 2025 Feb 11;21(2):e1012745. doi: 10.1371/journal.pcbi.1012745 (PMC11844901; doi:10.1371/journal.pcbi.1012745)
Supplement: S1 Code — It consists of several Python and R scripts orchestrated by the main bash program. Further information is available on https://github.com/Muszeb/ENQUIRE. (ZIP) [file pcbi.1012745.s001.zip › code/estimate_ENQUIRE_resource_usage.sh]

WATCHED_PID=$({ ./code/ENQUIRE.sh -t Ferroptosis_and_Immune_System -i input/pmid-ferroptosis_ImmuneSystem.txt -c 4 -a 3 -r 1 -j 6 -k 2 >ENQUIRE.stdout 2>ENQUIRE.stderr & } && echo $!);
while [[ $(ps -p $WATCHED_PID | wc -l) -gt 1 ]]; do
	ps -T -o gid,pgid,ppid,pid,lwp,time,etime,bsdtime,%cpu,%mem,rss,comm,args --no-headers --cumulative S | grep -E "${WATCHED_PID}|parallel\:\:\:\.workRSOCK" | sed 's/\s\+/ \"/12' | sed 's/$/\"/'
	#ps -L -F -l -c -g $(ps -o sid= -p $WATCHED_PID) --headers | grep $WATCHED_PID #| sed 's/\s\+/ \"/10' | sed 's/$/\"/'
	sleep 1 
done
#
# header
#head="pgid\tppid\tpid\ttime\tetime\tbsdtime\t%cpu\t%mem\trss\tcomm\targs\n"
#echo -e $head
#sed -i "1s/^/${head}/" ENQUIRE_stats2.txt 
