# Supplementary material for: ENQUIRE automatically reconstructs, expands, and drives enrichment analysis of gene and Mesh co-occurrence networks from context-specific biomedical literature
Source: PLoS Comput Biol. 2025 Feb 11;21(2):e1012745. doi: 10.1371/journal.pcbi.1012745 (PMC11844901; doi:10.1371/journal.pcbi.1012745)
Supplement: S1 Code — It consists of several Python and R scripts orchestrated by the main bash program. Further information is available on https://github.com/Muszeb/ENQUIRE. (ZIP) [file pcbi.1012745.s001.zip › code/formating_mart_exp_human_to_mouse_genes.R]

library('DBI')
library('dplyr')
library('biomaRt')
library('readr')
library('epanetReader')

mouse_to_human=read.delim('input/Mouse_to_Human_mart_export.txt')
mouse_to_human=data.frame(mouse_to_human$Human.gene.name,mouse_to_human$Gene.name)
colnames(mouse_to_human)=c("human_genes","mouse_genes")                          
mouse_to_human=mouse_to_human[mouse_to_human$mouse_genes != "",]
mouse_to_human=mouse_to_human[mouse_to_human$human_genes != "",]
mouse_to_human=mouse_to_human[!(duplicated(mouse_to_human)),]

write.table(mouse_to_human,file="input/mouse_to_human_mart_export_cleaned.tsv", sep='\t', col.names = c("human_genes","mouse_genes"), row.names = FALSE, quote = FALSE)
